# Supplementary material for: 3-[(E)-2-(2-Meth­oxy­phen­yl)vin­yl]-5,5-di­methyl­cyclo­hex-2-enone
Source: Acta Crystallogr Sect E Struct Rep Online. 2014 Apr 2;70(Pt 5):o509. doi: 10.1107/S1600536814006527 (PMC4011279; doi:10.1107/S1600536814006527)
Supplement: Supplementary file 1 [file e-70-0o509-sup1.cif]

##############################################################################
#                                                                            #
# This CIF contains the data in a paper accepted for publication in          #
# Acta Crystallographica Section E. It conforms to the requirements of       #
# Notes for Authors for Acta Crystallographica Section E, and has been       #
# peer reviewed under the auspices of the IUCr Commission on Journals.       #
#                                                                            #
# Full details of the Crystallographic Information File format               #
# are given in the paper "The Crystallographic Information File (CIF):       #
# a New Standard Archive File for Crystallography" by S. R. Hall, F. H.      #
# Allen and I. D. Brown [Acta Cryst. (1991), A47, 655-685].                  #
#                                                                            #
# The current version of the core CIF dictionary is obtainable from          #
# ftp://ftp.iucr.org/pub/cif_core.dic.                                       #
#                                                                            #
# Software is freely available for graphical display of the structure(s)     #
# in this CIF. For information consult the CIF software page                 #
# http://www.iucr.org/resources/cif/software.                                #
#                                                                            #
# This file may be used for bona fide research purposes within the           #
# scientific community so long as proper attribution is given to the journal # 
# article from which it was obtained.                                        #
#                                                                            #
##############################################################################
data_global
_audit_creation_method     SHELXL-97
_journal_date_recd_electronic     2014-03-23
_journal_date_accepted     2014-03-24
_journal_name_full     'Acta Crystallographica, Section E'
_journal_year     2014
_journal_volume     70
_journal_issue      5
_journal_page_first     o509
_journal_page_last     o509
_journal_paper_category     QO
_journal_paper_doi     10.1107/S1600536814006527
_journal_coeditor_code     SU2717
_publ_contact_author_name     'Devadasan Velmurugan'
_publ_contact_author_address
;  CAS in Crystallography and Biophysics
   University of madras
   Maraimalai campus(guindy campus)
   Chennai 600 025
   India
;
_publ_contact_author_email     'shirai2011@gmail.com'
_publ_contact_author_fax     '044 091 2499 3057'
_publ_contact_author_phone     '044 091 24484170'
_publ_section_title
;
3-[(<i>E</i>)-2-(2-Methoxyphenyl)vinyl]-5,5-dimethylcyclohex-2-enone
;
loop_
    _publ_author_name
    _publ_author_address
    'Zeenat Fatima'
;
    Center of Advanced Study in Crystallography and Biophysics
    University of Madras
    Guindy Campus
    Chennai 600 025
    India
;
    'Govindaraj Senthilkumar'
;
    Department of Chemistry,
    Annamalai University,
    Annamalainagar 608 002,
    Tamilnadu,
    India
;
    'A. Vadivel'
;
    Department of Chemistry,
    Annamalai University,
    Annamalainagar 608 002,
    Tamilnadu,
    India
;
    'Haridoss Manikandan'
;
     Department of Chemistry,
    Annamalai University,
    Annamalainagar 608 002,
    Tamilnadu,
    India
;
    'Devadasan Velmurugan'
;
    Center of Advanced Study in Crystallography and Biophysics
    University of Madras
    Guindy Campus
    Chennai 600 025
    India
;
data_I
_audit_creation_method     SHELXL-97
_database_code_depnum_ccdc_archive     'CCDC 993438'
_chemical_name_systematic
;
3-[(<i>E</i>)-2-(2-Methoxyphenyl)vinyl]-5,5-dimethylcyclohex-2-enone
;
_chemical_name_common     ?
_chemical_formula_moiety     'C17 H20 O2'
_chemical_formula_sum     'C17 H20 O2'
_chemical_formula_iupac     'C17 H20 O2'
_chemical_formula_weight     256.33
_chemical_melting_point     ?
_symmetry_cell_setting     monoclinic
_symmetry_space_group_name_H-M     'P 21/n'
_symmetry_space_group_name_Hall     '-P 2yn'
loop_
    _symmetry_equiv_pos_as_xyz
    'x, y, z'
    '-x+1/2, y+1/2, -z+1/2'
    '-x, -y, -z'
    'x-1/2, -y-1/2, z-1/2'
_cell_length_a     7.208(4)
_cell_length_b     13.824(7)
_cell_length_c     15.022(8)
_cell_angle_alpha     90.00
_cell_angle_beta     92.13(2)
_cell_angle_gamma     90.00
_cell_volume     1495.8(14)
_cell_formula_units_Z     4
_cell_measurement_reflns_used     3517
_cell_measurement_theta_min     2.0
_cell_measurement_theta_max     28.6
_cell_measurement_temperature     293(2)
_exptl_crystal_description     Block
_exptl_crystal_colour     colourless
_exptl_crystal_size_max     0.30
_exptl_crystal_size_mid     0.25
_exptl_crystal_size_min     0.20
_exptl_crystal_density_diffrn     1.138
_exptl_crystal_density_meas     ?
_exptl_crystal_density_method     'not measured'
_exptl_crystal_F_000     552
_exptl_absorpt_coefficient_mu     0.073
_exptl_absorpt_correction_type     multi-scan
_exptl_absorpt_process_details     '(<i>SADABS</i>; Bruker, 2008)'
_exptl_absorpt_correction_T_min     0.9784
_exptl_absorpt_correction_T_max     0.9855
_exptl_special_details     ?
_diffrn_ambient_temperature     293(2)
_diffrn_radiation_type     MoK\a
_diffrn_radiation_wavelength     0.71073
_diffrn_radiation_source     'fine-focus sealed tube'
_diffrn_radiation_monochromator     graphite
_diffrn_measurement_device_type     'Bruker SMART APEXII area-detector'
_diffrn_measurement_method     '\w and \f scans'
_diffrn_detector_area_resol_mean     ?
_diffrn_reflns_number     10491
_diffrn_reflns_av_R_equivalents     0.0535
_diffrn_reflns_av_sigmaI/netI     0.0657
_diffrn_reflns_theta_min     2.00
_diffrn_reflns_theta_max     28.59
_diffrn_reflns_theta_full     25.00
_diffrn_measured_fraction_theta_max     0.920
_diffrn_measured_fraction_theta_full     0.982
_diffrn_reflns_limit_h_min     -9
_diffrn_reflns_limit_h_max     9
_diffrn_reflns_limit_k_min     -18
_diffrn_reflns_limit_k_max     17
_diffrn_reflns_limit_l_min     -19
_diffrn_reflns_limit_l_max     11
_diffrn_standards_number     ?
_diffrn_standards_interval_count     ?
_diffrn_standards_interval_time     ?
_diffrn_standards_decay_%     ?
_refine_special_details
;
Refinement of <i>F</i>^2^ against ALL reflections. The weighted <i>R</i>-factor
<i>wR</i> and goodness of fit <i>S</i> are based on <i>F</i>^2^, conventional
<i>R</i>-factors <i>R</i> are based on <i>F</i>, with <i>F</i> set to zero for
negative <i>F</i>^2^. The threshold expression of <i>F</i>^2^ >
\s(<i>F</i>^2^) is used only for calculating <i>R</i>-factors(gt) <i>etc</i>.
and is not relevant to the choice of reflections for refinement.
<i>R</i>-factors based on <i>F</i>^2^ are statistically about twice as large
as those based on <i>F</i>, and <i>R</i>- factors based on ALL data will be
even larger.
;
_reflns_number_total     3517
_reflns_number_gt     2489
_reflns_threshold_expression     I>2sigma(I)
_refine_ls_structure_factor_coef     Fsqd
_refine_ls_matrix_type     full
_refine_ls_R_factor_all     0.1355
_refine_ls_R_factor_gt     0.0847
_refine_ls_wR_factor_gt     0.2549
_refine_ls_wR_factor_ref     0.2825
_refine_ls_goodness_of_fit_ref     1.062
_refine_ls_restrained_S_all     1.062
_refine_ls_number_reflns     3517
_refine_ls_number_parameters     175
_refine_ls_number_restraints     0
_refine_ls_hydrogen_treatment     constr
_refine_ls_weighting_scheme     calc
_refine_ls_weighting_details
         'calc w=1/[\s^2^(Fo^2^)+(0.1498P)^2^+0.8245P] where P=(Fo^2^+2Fc^2^)/3'
_atom_sites_solution_hydrogens     geom
_atom_sites_solution_primary     direct
_atom_sites_solution_secondary     difmap
_refine_ls_shift/su_max     0.000
_refine_ls_shift/su_mean     0.000
_refine_diff_density_max     0.645
_refine_diff_density_min     -0.269
_refine_ls_extinction_method     none
_refine_ls_extinction_coef     ?
loop_
    _atom_type_symbol
    _atom_type_description
    _atom_type_scat_dispersion_real
    _atom_type_scat_dispersion_imag
    _atom_type_scat_source
    'C' 'C' 0.0033 0.0016
                         'International Tables Vol C Tables 4.2.6.8 and 6.1.1.4'
    'H' 'H' 0.0000 0.0000
                         'International Tables Vol C Tables 4.2.6.8 and 6.1.1.4'
    'O' 'O' 0.0106 0.0060
                         'International Tables Vol C Tables 4.2.6.8 and 6.1.1.4'
_computing_data_collection     'APEX2 (Bruker, 2008)'
_computing_cell_refinement     'SAINT (Bruker, 2008)'
_computing_data_reduction     'SAINT (Bruker, 2008)'
_computing_structure_solution     'SHELXS97 (Sheldrick, 2008)'
_computing_structure_refinement     'SHELXL97 (Sheldrick, 2008)'
_computing_molecular_graphics     'ORTEP-3 for Windows (Farrugia, 2012)'
_computing_publication_material
                            'SHELXL97 (Sheldrick, 2008) and PLATON (Spek, 2009)'
loop_
    _atom_site_type_symbol
    _atom_site_label
    _atom_site_fract_x
    _atom_site_fract_y
    _atom_site_fract_z
    _atom_site_U_iso_or_equiv
    _atom_site_adp_type
    _atom_site_calc_flag
    _atom_site_refinement_flags
    _atom_site_occupancy
    _atom_site_symmetry_multiplicity
    _atom_site_disorder_assembly
    _atom_site_disorder_group
    C C1 1.4696(5) 0.6141(2) 0.2237(2) 0.0617(8) Uani d . 1 1 . .
    H H1 1.5376 0.6552 0.1884 0.074 Uiso calc R 1 1 . .
    C C2 1.2899(4) 0.5897(2) 0.1978(2) 0.0533(7) Uani d . 1 1 . .
    H H2 1.2377 0.6147 0.1451 0.064 Uiso calc R 1 1 . .
    C C3 1.1846(4) 0.52740(19) 0.25024(18) 0.0472(6) Uani d . 1 1 . .
    C C4 1.2616(4) 0.49045(18) 0.33219(18) 0.0452(6) Uani d . 1 1 . .
    C C5 1.4433(4) 0.51557(18) 0.35727(18) 0.0464(6) Uani d . 1 1 . .
    H H5 1.4951 0.4915 0.4104 0.056 Uiso calc R 1 1 . .
    C C6 1.5515(4) 0.5767(2) 0.3041(2) 0.0617(8) Uani d . 1 1 . .
    H H6 1.6732 0.5920 0.3213 0.074 Uiso calc R 1 1 . .
    C C7 1.1621(4) 0.42686(18) 0.39463(18) 0.0479(6) Uani d . 1 1 . .
    H H7 1.2321 0.4088 0.4452 0.057 Uiso calc R 1 1 . .
    C C8 0.9882(4) 0.39088(18) 0.39058(18) 0.0500(7) Uani d . 1 1 . .
    H H8 0.9143 0.4049 0.3401 0.060 Uiso calc R 1 1 . .
    C C9 0.9055(3) 0.33023(16) 0.46110(16) 0.0411(6) Uani d . 1 1 . .
    C C10 0.7259(4) 0.29964(19) 0.45218(19) 0.0496(7) Uani d . 1 1 . .
    H H10 0.6585 0.3153 0.4002 0.060 Uiso calc R 1 1 . .
    C C11 0.6334(3) 0.24317(19) 0.5206(2) 0.0499(7) Uani d . 1 1 . .
    C C12 0.7438(4) 0.22367(19) 0.60826(18) 0.0459(6) Uani d . 1 1 . .
    H H12A 0.6987 0.1644 0.6345 0.055 Uiso calc R 1 1 . .
    H H12B 0.7219 0.2760 0.6495 0.055 Uiso calc R 1 1 . .
    C C13 0.9558(3) 0.21429(15) 0.59556(15) 0.0369(5) Uani d . 1 1 . .
    C C14 1.0219(3) 0.30514(16) 0.54545(16) 0.0396(5) Uani d . 1 1 . .
    H H14A 1.0200 0.3600 0.5857 0.048 Uiso calc R 1 1 . .
    H H14B 1.1495 0.2952 0.5292 0.048 Uiso calc R 1 1 . .
    C C15 0.9938(4) 0.12099(17) 0.54174(19) 0.0480(6) Uani d . 1 1 . .
    H H15A 0.9532 0.0657 0.5744 0.072 Uiso calc R 1 1 . .
    H H15B 1.1244 0.1157 0.5323 0.072 Uiso calc R 1 1 . .
    H H15C 0.9272 0.1239 0.4853 0.072 Uiso calc R 1 1 . .
    C C16 1.0603(5) 0.2081(2) 0.68771(18) 0.0563(8) Uani d . 1 1 . .
    H H16A 1.0354 0.2652 0.7216 0.084 Uiso calc R 1 1 . .
    H H16B 1.1913 0.2031 0.6793 0.084 Uiso calc R 1 1 . .
    H H16C 1.0187 0.1521 0.7192 0.084 Uiso calc R 1 1 . .
    C C17 0.9273(5) 0.5303(3) 0.1418(2) 0.0736(10) Uani d . 1 1 . .
    H H17A 0.9271 0.5997 0.1389 0.110 Uiso calc R 1 1 . .
    H H17B 0.8023 0.5068 0.1344 0.110 Uiso calc R 1 1 . .
    H H17C 1.0008 0.5048 0.0952 0.110 Uiso calc R 1 1 . .
    O O1 0.4730(3) 0.2135(2) 0.5081(2) 0.0762(8) Uani d . 1 1 . .
    O O2 1.0044(3) 0.49973(15) 0.22679(13) 0.0569(6) Uani d . 1 1 . .
loop_
    _atom_site_aniso_label
    _atom_site_aniso_U_11
    _atom_site_aniso_U_22
    _atom_site_aniso_U_33
    _atom_site_aniso_U_12
    _atom_site_aniso_U_13
    _atom_site_aniso_U_23
    C1 0.0701(18) 0.0601(16) 0.0560(17) -0.0103(15) 0.0175(15) -0.0004(14)
    C2 0.0659(16) 0.0489(13) 0.0464(14) -0.0038(12) 0.0184(13) -0.0005(11)
    C3 0.0542(14) 0.0450(12) 0.0426(13) 0.0002(11) 0.0037(12) -0.0020(10)
    C4 0.0477(13) 0.0433(12) 0.0448(13) 0.0021(10) 0.0033(11) -0.0035(10)
    C5 0.0477(13) 0.0468(12) 0.0445(13) 0.0005(10) -0.0014(11) -0.0020(10)
    C6 0.0517(14) 0.0652(17) 0.069(2) -0.0135(13) 0.0093(15) -0.0085(15)
    C7 0.0576(14) 0.0416(12) 0.0446(13) 0.0017(11) 0.0024(12) 0.0073(10)
    C8 0.0646(16) 0.0446(12) 0.0404(13) 0.0084(12) -0.0033(12) 0.0079(10)
    C9 0.0488(12) 0.0367(10) 0.0375(12) 0.0056(9) -0.0005(10) 0.0036(9)
    C10 0.0490(13) 0.0494(13) 0.0495(14) 0.0067(11) -0.0090(12) 0.0045(11)
    C11 0.0390(12) 0.0479(13) 0.0627(17) 0.0036(10) 0.0002(12) -0.0098(12)
    C12 0.0479(13) 0.0456(12) 0.0448(13) -0.0035(10) 0.0127(11) -0.0038(10)
    C13 0.0432(11) 0.0346(10) 0.0327(11) -0.0005(9) 0.0005(9) 0.0022(8)
    C14 0.0409(11) 0.0376(11) 0.0401(12) -0.0020(9) -0.0014(10) 0.0062(9)
    C15 0.0581(14) 0.0363(11) 0.0497(14) 0.0092(10) 0.0051(12) -0.0005(10)
    C16 0.0710(18) 0.0579(15) 0.0392(13) -0.0071(13) -0.0096(13) 0.0101(11)
    C17 0.084(2) 0.083(2) 0.0520(18) -0.0015(19) -0.0171(17) 0.0147(16)
    O1 0.0395(10) 0.0955(18) 0.0935(19) -0.0095(11) -0.0002(11) -0.0084(14)
    O2 0.0559(11) 0.0680(12) 0.0461(11) -0.0088(9) -0.0081(9) 0.0163(9)
_geom_special_details
;
All e.s.d.'s (except the e.s.d. in the dihedral angle between two l.s. planes)
are estimated using the full covariance matrix. The cell e.s.d.'s are taken
into account individually in the estimation of e.s.d.'s in distances, angles
and torsion angles; correlations between e.s.d.'s in cell parameters are only
used when they are defined by crystal symmetry. An approximate (isotropic)
treatment of cell e.s.d.'s is used for estimating e.s.d.'s involving l.s.
planes.
;
loop_
    _geom_bond_atom_site_label_1
    _geom_bond_atom_site_label_2
    _geom_bond_site_symmetry_2
    _geom_bond_distance
    _geom_bond_publ_flag
    C1 C2 . 1.381(4) ?
    C1 C6 . 1.421(5) ?
    C1 H1 . 0.9300 ?
    C2 C3 . 1.408(4) ?
    C2 H2 . 0.9300 ?
    C3 O2 . 1.387(3) ?
    C3 C4 . 1.426(4) ?
    C4 C5 . 1.393(4) ?
    C4 C7 . 1.489(4) ?
    C5 C6 . 1.416(4) ?
    C5 H5 . 0.9300 ?
    C6 H6 . 0.9300 ?
    C7 C8 . 1.348(4) ?
    C7 H7 . 0.9300 ?
    C8 C9 . 1.493(4) ?
    C8 H8 . 0.9300 ?
    C9 C10 . 1.364(4) ?
    C9 C14 . 1.533(3) ?
    C10 C11 . 1.470(4) ?
    C10 H10 . 0.9300 ?
    C11 O1 . 1.234(3) ?
    C11 C12 . 1.537(4) ?
    C12 C13 . 1.553(4) ?
    C12 H12A . 0.9700 ?
    C12 H12B . 0.9700 ?
    C13 C14 . 1.548(3) ?
    C13 C15 . 1.552(3) ?
    C13 C16 . 1.553(3) ?
    C14 H14A . 0.9700 ?
    C14 H14B . 0.9700 ?
    C15 H15A . 0.9600 ?
    C15 H15B . 0.9600 ?
    C15 H15C . 0.9600 ?
    C16 H16A . 0.9600 ?
    C16 H16B . 0.9600 ?
    C16 H16C . 0.9600 ?
    C17 O2 . 1.437(3) ?
    C17 H17A . 0.9600 ?
    C17 H17B . 0.9600 ?
    C17 H17C . 0.9600 ?
loop_
    _geom_angle_atom_site_label_1
    _geom_angle_atom_site_label_2
    _geom_angle_atom_site_label_3
    _geom_angle_site_symmetry_1
    _geom_angle_site_symmetry_3
    _geom_angle
    _geom_angle_publ_flag
    C2 C1 C6 . . 120.4(3) ?
    C2 C1 H1 . . 119.8 ?
    C6 C1 H1 . . 119.8 ?
    C1 C2 C3 . . 120.7(3) ?
    C1 C2 H2 . . 119.7 ?
    C3 C2 H2 . . 119.7 ?
    O2 C3 C2 . . 123.0(2) ?
    O2 C3 C4 . . 116.8(2) ?
    C2 C3 C4 . . 120.1(3) ?
    C5 C4 C3 . . 118.4(3) ?
    C5 C4 C7 . . 116.5(2) ?
    C3 C4 C7 . . 125.0(2) ?
    C4 C5 C6 . . 121.8(3) ?
    C4 C5 H5 . . 119.1 ?
    C6 C5 H5 . . 119.1 ?
    C5 C6 C1 . . 118.5(3) ?
    C5 C6 H6 . . 120.8 ?
    C1 C6 H6 . . 120.8 ?
    C8 C7 C4 . . 131.2(2) ?
    C8 C7 H7 . . 114.4 ?
    C4 C7 H7 . . 114.4 ?
    C7 C8 C9 . . 124.8(2) ?
    C7 C8 H8 . . 117.6 ?
    C9 C8 H8 . . 117.6 ?
    C10 C9 C8 . . 120.5(2) ?
    C10 C9 C14 . . 119.9(2) ?
    C8 C9 C14 . . 119.5(2) ?
    C9 C10 C11 . . 123.3(2) ?
    C9 C10 H10 . . 118.3 ?
    C11 C10 H10 . . 118.3 ?
    O1 C11 C10 . . 121.1(3) ?
    O1 C11 C12 . . 121.6(3) ?
    C10 C11 C12 . . 117.3(2) ?
    C11 C12 C13 . . 113.0(2) ?
    C11 C12 H12A . . 109.0 ?
    C13 C12 H12A . . 109.0 ?
    C11 C12 H12B . . 109.0 ?
    C13 C12 H12B . . 109.0 ?
    H12A C12 H12B . . 107.8 ?
    C14 C13 C15 . . 111.0(2) ?
    C14 C13 C12 . . 108.29(18) ?
    C15 C13 C12 . . 109.07(19) ?
    C14 C13 C16 . . 109.30(19) ?
    C15 C13 C16 . . 109.2(2) ?
    C12 C13 C16 . . 110.0(2) ?
    C9 C14 C13 . . 114.63(19) ?
    C9 C14 H14A . . 108.6 ?
    C13 C14 H14A . . 108.6 ?
    C9 C14 H14B . . 108.6 ?
    C13 C14 H14B . . 108.6 ?
    H14A C14 H14B . . 107.6 ?
    C13 C15 H15A . . 109.5 ?
    C13 C15 H15B . . 109.5 ?
    H15A C15 H15B . . 109.5 ?
    C13 C15 H15C . . 109.5 ?
    H15A C15 H15C . . 109.5 ?
    H15B C15 H15C . . 109.5 ?
    C13 C16 H16A . . 109.5 ?
    C13 C16 H16B . . 109.5 ?
    H16A C16 H16B . . 109.5 ?
    C13 C16 H16C . . 109.5 ?
    H16A C16 H16C . . 109.5 ?
    H16B C16 H16C . . 109.5 ?
    O2 C17 H17A . . 109.5 ?
    O2 C17 H17B . . 109.5 ?
    H17A C17 H17B . . 109.5 ?
    O2 C17 H17C . . 109.5 ?
    H17A C17 H17C . . 109.5 ?
    H17B C17 H17C . . 109.5 ?
    C3 O2 C17 . . 118.2(2) ?
loop_
    _geom_torsion_atom_site_label_1
    _geom_torsion_atom_site_label_2
    _geom_torsion_atom_site_label_3
    _geom_torsion_atom_site_label_4
    _geom_torsion_site_symmetry_1
    _geom_torsion_site_symmetry_2
    _geom_torsion_site_symmetry_3
    _geom_torsion_site_symmetry_4
    _geom_torsion
    _geom_torsion_publ_flag
    C6 C1 C2 C3 . . . . -0.1(5) ?
    C1 C2 C3 O2 . . . . -179.2(3) ?
    C1 C2 C3 C4 . . . . 1.4(4) ?
    O2 C3 C4 C5 . . . . 179.1(2) ?
    C2 C3 C4 C5 . . . . -1.6(4) ?
    O2 C3 C4 C7 . . . . -1.5(4) ?
    C2 C3 C4 C7 . . . . 177.9(3) ?
    C3 C4 C5 C6 . . . . 0.4(4) ?
    C7 C4 C5 C6 . . . . -179.2(3) ?
    C4 C5 C6 C1 . . . . 1.0(4) ?
    C2 C1 C6 C5 . . . . -1.1(5) ?
    C5 C4 C7 C8 . . . . 179.3(3) ?
    C3 C4 C7 C8 . . . . -0.2(5) ?
    C4 C7 C8 C9 . . . . -177.6(3) ?
    C7 C8 C9 C10 . . . . 177.9(3) ?
    C7 C8 C9 C14 . . . . 0.0(4) ?
    C8 C9 C10 C11 . . . . -177.4(2) ?
    C14 C9 C10 C11 . . . . 0.6(4) ?
    C9 C10 C11 O1 . . . . -176.8(3) ?
    C9 C10 C11 C12 . . . . 3.7(4) ?
    O1 C11 C12 C13 . . . . 148.6(3) ?
    C10 C11 C12 C13 . . . . -31.9(3) ?
    C11 C12 C13 C14 . . . . 53.3(3) ?
    C11 C12 C13 C15 . . . . -67.5(3) ?
    C11 C12 C13 C16 . . . . 172.7(2) ?
    C10 C9 C14 C13 . . . . 24.0(3) ?
    C8 C9 C14 C13 . . . . -158.0(2) ?
    C15 C13 C14 C9 . . . . 70.0(3) ?
    C12 C13 C14 C9 . . . . -49.6(3) ?
    C16 C13 C14 C9 . . . . -169.5(2) ?
    C2 C3 O2 C17 . . . . 4.8(4) ?
    C4 C3 O2 C17 . . . . -175.8(3) ?
loop_
    _geom_hbond_atom_site_label_D
    _geom_hbond_atom_site_label_H
    _geom_hbond_atom_site_label_A
    _geom_hbond_site_symmetry_A
    _geom_hbond_distance_DH
    _geom_hbond_distance_HA
    _geom_hbond_distance_DA
    _geom_hbond_angle_DHA
    C14 H14B O1 1_655 0.97 2.62 3.554(4) 161.4
_iucr_refine_instructions_details
;
TITL IB7 in P2(1)/n
CELL  0.71073   7.2080  13.8240  15.0218   90.000   92.131   90.000
ZERR     4.00   0.0037   0.0071   0.0082    0.000    0.020    0.000
LATT   1
SYMM  1/2 - X, 1/2 + Y, 1/2 - Z
SFAC  C    H    O
UNIT  68   80   8
MERG   2
EQIV $1 1+x,y,z
HTAB  C14 O1_$1
FMAP   2
PLAN   25
SIZE     0.20   0.25   0.30
ACTA    50.00
BOND   $H
CONF
L.S.  10
WGHT    0.149800    0.824500
FVAR       0.22289
C1    1    1.469628    0.614052    0.223705    11.00000    0.07013    0.06014 =
         0.05604   -0.00041    0.01749   -0.01034
AFIX  43
H1    2    1.537585    0.655205    0.188355    11.00000   -1.20000
AFIX   0
C2    1    1.289852    0.589683    0.197751    11.00000    0.06592    0.04889 =
         0.04645   -0.00050    0.01839   -0.00377
AFIX  43
H2    2    1.237740    0.614669    0.145055    11.00000   -1.20000
AFIX   0
C3    1    1.184608    0.527395    0.250241    11.00000    0.05420    0.04504 =
         0.04257   -0.00198    0.00368    0.00022
C4    1    1.261621    0.490447    0.332189    11.00000    0.04765    0.04327 =
         0.04479   -0.00352    0.00330    0.00208
C5    1    1.443334    0.515565    0.357267    11.00000    0.04766    0.04681 =
         0.04449   -0.00197   -0.00138    0.00051
AFIX  43
H5    2    1.495066    0.491540    0.410426    11.00000   -1.20000
AFIX   0
C6    1    1.551473    0.576670    0.304058    11.00000    0.05169    0.06519 =
         0.06871   -0.00854    0.00930   -0.01348
AFIX  43
H6    2    1.673206    0.591967    0.321311    11.00000   -1.20000
AFIX   0
C7    1    1.162137    0.426858    0.394634    11.00000    0.05758    0.04160 =
         0.04457    0.00735    0.00237    0.00168
AFIX  43
H7    2    1.232116    0.408839    0.445197    11.00000   -1.20000
AFIX   0
C8    1    0.988211    0.390880    0.390577    11.00000    0.06455    0.04457 =
         0.04045    0.00786   -0.00328    0.00835
AFIX  43
H8    2    0.914342    0.404875    0.340143    11.00000   -1.20000
AFIX   0
C9    1    0.905507    0.330229    0.461099    11.00000    0.04881    0.03672 =
         0.03753    0.00356   -0.00048    0.00560
C10   1    0.725879    0.299643    0.452179    11.00000    0.04898    0.04945 =
         0.04952    0.00447   -0.00903    0.00669
AFIX  43
H10   2    0.658493    0.315300    0.400171    11.00000   -1.20000
AFIX   0
C11   1    0.633362    0.243171    0.520615    11.00000    0.03898    0.04791 =
         0.06274   -0.00976    0.00019    0.00356
C12   1    0.743785    0.223670    0.608259    11.00000    0.04794    0.04564 =
         0.04482   -0.00381    0.01271   -0.00348
AFIX  23
H12A  2    0.698721    0.164427    0.634479    11.00000   -1.20000
H12B  2    0.721856    0.276029    0.649550    11.00000   -1.20000
AFIX   0
C13   1    0.955822    0.214293    0.595562    11.00000    0.04315    0.03463 =
         0.03271    0.00223    0.00047   -0.00054
C14   1    1.021853    0.305143    0.545447    11.00000    0.04091    0.03763 =
         0.04007    0.00617   -0.00142   -0.00204
AFIX  23
H14A  2    1.020049    0.359963    0.585712    11.00000   -1.20000
H14B  2    1.149464    0.295230    0.529226    11.00000   -1.20000
AFIX   0
C15   1    0.993755    0.120988    0.541742    11.00000    0.05812    0.03628 =
         0.04969   -0.00053    0.00515    0.00915
AFIX 137
H15A  2    0.953175    0.065654    0.574371    11.00000   -1.50000
H15B  2    1.124357    0.115664    0.532310    11.00000   -1.50000
H15C  2    0.927199    0.123931    0.485252    11.00000   -1.50000
AFIX   0
C16   1    1.060292    0.208082    0.687708    11.00000    0.07101    0.05786 =
         0.03916    0.01005   -0.00964   -0.00714
AFIX 137
H16A  2    1.035409    0.265191    0.721611    11.00000   -1.50000
H16B  2    1.191317    0.203070    0.679293    11.00000   -1.50000
H16C  2    1.018715    0.152147    0.719168    11.00000   -1.50000
AFIX   0
C17   1    0.927265    0.530281    0.141796    11.00000    0.08414    0.08308 =
         0.05204    0.01470   -0.01708   -0.00155
AFIX 137
H17A  2    0.927117    0.599655    0.138923    11.00000   -1.50000
H17B  2    0.802302    0.506786    0.134444    11.00000   -1.50000
H17C  2    1.000816    0.504813    0.095244    11.00000   -1.50000
AFIX   0
O1    3    0.473015    0.213464    0.508066    11.00000    0.03948    0.09550 =
         0.09353   -0.00845   -0.00018   -0.00954
O2    3    1.004446    0.499725    0.226786    11.00000    0.05592    0.06803 =
         0.04606    0.01633   -0.00813   -0.00881
HKLF 4
REM  IB7 in P2(1)/n
REM R1 =  0.0847 for   2489 Fo > 4sig(Fo)  and  0.1355 for all   3517 data
REM    175 parameters refined using      0 restraints
END
WGHT      0.1495      0.8277
REM Highest difference peak  0.645,  deepest hole -0.269,  1-sigma level  0.067
Q1    1   1.1290  0.4803  0.2956  11.00000  0.05    0.65
Q2    1   1.1959  0.6045  0.1437  11.00000  0.05    0.54
Q3    1   1.5931  0.5517  0.3806  11.00000  0.05    0.49
Q4    1   1.0588  0.5611  0.1460  11.00000  0.05    0.49
Q5    1   1.2966  0.5249  0.2884  11.00000  0.05    0.48
Q6    1   1.0737  0.4213  0.3607  11.00000  0.05    0.47
Q7    1   0.8865  0.3812  0.3762  11.00000  0.05    0.30
Q8    1   0.8703  0.2152  0.6005  11.00000  0.05    0.27
Q9    1   1.3994  0.4865  0.3344  11.00000  0.05    0.27
Q10   1   0.4461  0.1904  0.5633  11.00000  0.05    0.27
Q11   1   1.3780  0.5209  0.3792  11.00000  0.05    0.25
Q12   1   1.3548  0.6012  0.2307  11.00000  0.05    0.24
Q13   1   0.9815  0.1594  0.5732  11.00000  0.05    0.23
Q14   1   0.9965  0.2106  0.6381  11.00000  0.05    0.23
Q15   1   1.6995  0.5278  0.4322  11.00000  0.05    0.20
Q16   1   1.4676  0.5334  0.3332  11.00000  0.05    0.18
Q17   1   0.9530  0.3170  0.5074  11.00000  0.05    0.18
Q18   1   0.7134  0.2267  0.5589  11.00000  0.05    0.18
Q19   1   0.7938  0.3377  0.4763  11.00000  0.05    0.17
Q20   1   1.1654  0.4775  0.0385  11.00000  0.05    0.17
Q21   1   1.4680  0.5377  0.4539  11.00000  0.05    0.17
Q22   1   1.3220  0.2385  0.6824  11.00000  0.05    0.17
Q23   1   1.1942  0.5549  0.0855  11.00000  0.05    0.17
Q24   1   0.6698  0.2755  0.4838  11.00000  0.05    0.16
Q25   1   0.8380  0.2932  0.4484  11.00000  0.05    0.16
;
