# Supplementary material for: 3-[(E)-2-(2-Meth­oxy­phen­yl)vin­yl]-5,5-di­methyl­cyclo­hex-2-enone
Source: Acta Crystallogr Sect E Struct Rep Online. 2014 Apr 2;70(Pt 5):o509. doi: 10.1107/S1600536814006527 (PMC4011279; doi:10.1107/S1600536814006527)
Supplement: Supplementary file 2 [file e-70-0o509-Isup2.hkl]

#
# h,k,l, Fc-squared, Fo-squared, sigma(Fo-squared) and status flag
#
data_I
_shelx_title ' IB7 in P2(1)/n'
_shelx_refln_list_code          4
_shelx_F_calc_maximum      146.21
_exptl_crystal_F_000       552.00
_reflns_d_resolution_high  0.7426
 
loop_
 _symmetry_equiv_pos_as_xyz
 'x, y, z'
 '-x+1/2, y+1/2, -z+1/2'
 '-x, -y, -z'
 'x-1/2, -y-1/2, z-1/2'
 
_cell_length_a     7.2080
_cell_length_b    13.8240
_cell_length_c    15.0218
_cell_angle_alpha  90.000
_cell_angle_beta   92.131
_cell_angle_gamma  90.000
 
_shelx_F_squared_multiplier     1.000
 
loop_
 _refln_index_h
 _refln_index_k
 _refln_index_l
 _refln_F_squared_calc
 _refln_F_squared_meas
 _refln_F_squared_sigma
 _refln_observed_status
   2   0   0    10065.06     9949.23    319.32 o
   4   0   0     4488.98     4385.95    140.77 o
   6   0   0       35.16       40.05      1.82 o
   8   0   0       14.20       13.16      1.51 o
   1   1   0      286.25      331.00      8.28 o
   2   1   0      602.76      489.54      9.68 o
   3   1   0       43.12       23.97      1.09 o
   4   1   0      625.44      723.71     18.87 o
   5   1   0       27.06       24.72      0.87 o
   6   1   0        8.11       10.15      0.62 o
   7   1   0      106.43      101.02      3.32 o
   8   1   0        6.78        7.04      0.82 o
   9   1   0        2.03        1.31      0.70 o
   0   2   0        5.14        7.90      0.60 o
   1   2   0      284.03      501.29     10.58 o
   2   2   0        3.99        4.21      0.27 o
   3   2   0       20.03       24.94      1.16 o
   4   2   0        7.81        0.84      0.54 o
   5   2   0       15.41       18.86      0.70 o
   6   2   0       20.79       13.83      0.72 o
   7   2   0        5.29        1.66      0.62 o
   8   2   0       25.79       23.60      1.33 o
   9   2   0        5.81        2.91      0.83 o
   1   3   0      411.47      270.05      5.73 o
   2   3   0       26.83       41.05      1.34 o
   3   3   0        4.41        1.66      0.20 o
   4   3   0        9.94       18.18      0.63 o
   5   3   0      135.66      147.80      3.38 o
   6   3   0       18.86       18.44      1.71 o
   7   3   0        0.87        1.06      0.60 o
   8   3   0        5.50        7.70      0.88 o
   9   3   0        0.49       -0.65      0.65 o
   0   4   0     4071.25     4220.81    135.85 o
   1   4   0      392.15      366.61      7.77 o
   2   4   0       89.74       72.92      1.67 o
   3   4   0      390.58      423.29      9.04 o
   4   4   0       80.32       78.16      1.72 o
   5   4   0       13.84       13.69      0.65 o
   6   4   0       30.29       28.51      1.31 o
   7   4   0        4.87       10.69      1.03 o
   8   4   0        0.92        0.49      0.62 o
   9   4   0        1.17        4.14      0.85 o
   1   5   0     2091.13     1978.45     41.58 o
   2   5   0      450.01      527.72     10.46 o
   3   5   0      566.82      573.25     12.21 o
   4   5   0        0.65        3.08      0.31 o
   5   5   0      168.78      159.47      3.63 o
   6   5   0       62.90       63.99      3.46 o
   7   5   0       71.20       75.34      2.67 o
   8   5   0        5.66        9.31      0.90 o
   9   5   0       10.96        8.42      1.13 o
   0   6   0        2.79        0.58      0.26 o
   1   6   0       16.82       39.93      1.55 o
   2   6   0      202.88      224.19      4.87 o
   3   6   0       25.77       37.74      5.49 o
   4   6   0       70.55       75.27      1.85 o
   5   6   0       28.61       25.19      0.97 o
   6   6   0       21.06       21.13      1.04 o
   7   6   0        0.67        2.79      0.65 o
   8   6   0        0.23        0.03      0.65 o
   1   7   0       35.03       33.76      1.19 o
   2   7   0       70.98       72.34      1.85 o
   3   7   0        2.44        1.05      0.60 o
   4   7   0      197.01      177.71      4.31 o
   5   7   0        0.08        0.02      1.40 o
   6   7   0       45.60       51.26      1.76 o
   7   7   0       42.43       38.78      1.68 o
   8   7   0        9.27        7.90      0.92 o
   0   8   0      269.77      281.92     11.46 o
   1   8   0       28.08       28.34      0.90 o
   2   8   0      183.84      152.15      3.40 o
   3   8   0       49.37       47.93      4.89 o
   4   8   0      135.24      118.22      3.00 o
   5   8   0        9.00        7.10      1.93 o
   6   8   0       14.96       18.42      1.00 o
   7   8   0        1.06        2.77      0.69 o
   8   8   0       19.95       33.13      1.63 o
   1   9   0       59.39       62.87      1.70 o
   2   9   0        0.23        1.57      0.36 o
   3   9   0       39.41       37.52      1.29 o
   4   9   0      318.81      303.40      7.20 o
   5   9   0        8.02        9.22      2.08 o
   6   9   0       12.55       11.66      0.93 o
   7   9   0       32.01       34.77      1.63 o
   8   9   0        4.30        8.57      1.00 o
   0  10   0     1816.96     1892.24    103.16 o
   1  10   0        6.50        6.70      0.65 o
   2  10   0      228.64      219.55      5.76 o
   3  10   0       39.99       37.06      1.31 o
   4  10   0      659.03      670.50     15.52 o
   5  10   0        4.39        3.46      0.65 o
   6  10   0        5.39        6.84      0.82 o
   7  10   0       88.01      107.37      3.62 o
   1  11   0       75.09       83.08      2.74 o
   2  11   0        1.01        2.16      0.56 o
   3  11   0      122.15      118.65      3.33 o
   4  11   0      158.57      168.08      6.74 o
   5  11   0        0.34        0.22      0.51 o
   6  11   0       11.97       11.34      0.95 o
   7  11   0       20.30       23.23      1.42 o
   0  12   0        5.63       10.47      1.11 o
   1  12   0      160.00      165.35      5.06 o
   2  12   0       94.55       90.24      2.99 o
   3  12   0        0.15        0.16      0.46 o
   4  12   0       85.35       84.41      2.57 o
   5  12   0        0.05       -0.56      0.56 o
   6  12   0        2.90        2.91      0.77 o
   7  12   0        0.02        0.50      0.77 o
   1  13   0        1.19        1.00      0.58 o
   2  13   0        0.02        0.17      0.61 o
   3  13   0        4.29        4.78      0.71 o
   4  13   0       17.28       20.95      1.18 o
   5  13   0        0.41       -0.67      0.70 o
   6  13   0        1.52       -0.61      0.77 o
   0  14   0       25.92       21.12      2.31 o
   1  14   0        7.39        8.38      0.83 o
   2  14   0        1.34        0.62      0.70 o
   3  14   0       20.31       18.15      3.42 o
   4  14   0       24.32       25.28      3.52 o
   5  14   0        1.96        1.96      1.06 o
   6  14   0        3.83        3.38      0.93 o
   1  15   0       19.07       16.16      1.35 o
   2  15   0        0.03        1.04      0.92 o
   3  15   0        5.84        5.84      1.14 o
   4  15   0        0.87       -0.50      0.92 o
   5  15   0        6.09        7.25      1.28 o
   0  16   0        0.04        0.00      1.21 o
   1  16   0        0.00       -1.01      1.11 o
   2  16   0       12.89       10.67      1.81 o
   3  16   0        8.06        9.54      1.35 o
   4  16   0        0.20        0.50      1.00 o
   1  17   0        4.09        4.51      1.31 o
   2  17   0       26.46       29.39      1.63 o
   3  17   0        1.23        1.11      1.06 o
   0  18   0        1.38       -0.40      1.41 o
   1  18   0       12.67       14.70      2.11 o
  -9   0   1        5.76        9.94      1.42 o
  -7   0   1        6.69        7.41      1.91 o
  -5   0   1        0.16       -0.06      0.49 o
  -3   0   1     3712.63     3805.71    122.26 o
  -1   0   1      570.36      815.41     24.27 o
   1   0   1     9090.24     9361.71    369.07 o
   3   0   1      621.80      498.18     13.99 o
   5   0   1        5.42        8.00      0.62 o
   7   0   1       33.72       47.20      2.70 o
   9   0   1        1.03        1.71      1.14 o
  -9   1   1        2.04        0.62      0.66 o
  -8   1   1        9.78        8.59      0.88 o
  -7   1   1      145.64      148.45      4.63 o
  -6   1   1        3.08        1.76      0.42 o
  -5   1   1       11.15        9.57      0.47 o
  -4   1   1      129.54       85.06      1.95 o
  -3   1   1        0.51        8.99      0.50 o
  -2   1   1      184.94      184.11      3.93 o
  -1   1   1     2345.85     2447.24     61.11 o
   0   1   1      368.00      493.16     27.58 o
   1   1   1     1593.84     1562.04     38.82 o
   2   1   1      342.00      284.35      6.08 o
   3   1   1      199.06      253.07      6.17 o
   4   1   1      322.06      335.46      6.76 o
   5   1   1        0.86        0.27      0.25 o
   6   1   1       38.54       35.51      1.31 o
   7   1   1       96.03       88.45      2.99 o
   8   1   1        2.62        1.57      0.65 o
   9   1   1        0.04       -0.15      0.65 o
  -9   2   1       10.98       10.87      1.05 o
  -8   2   1       64.05       69.40      2.56 o
  -7   2   1        4.72        3.01      0.67 o
  -6   2   1       40.65       38.69      1.26 o
  -5   2   1       26.48       26.94      1.19 o
  -4   2   1       65.70       78.70      1.88 o
  -3   2   1      377.12      492.18      9.75 o
  -2   2   1       35.24        9.80      0.35 o
  -1   2   1     4400.13     4792.25    107.59 o
   0   2   1      264.47      249.87      9.96 o
   1   2   1      107.66      134.22      3.42 o
   2   2   1        0.01        8.56      0.31 o
   3   2   1      991.95      936.33     21.08 o
   4   2   1        0.01        0.61      0.33 o
   5   2   1       83.21       86.05      3.35 o
   6   2   1       30.40       40.29      1.31 o
   7   2   1       84.19       87.58      2.94 o
   8   2   1        3.39        3.12      0.73 o
   9   2   1        3.90        4.30      0.83 o
  -9   3   1        1.83        1.04      0.78 o
  -8   3   1       17.16       20.69      1.26 o
  -7   3   1       73.88       63.68      2.31 o
  -6   3   1        1.34        2.88      0.49 o
  -5   3   1        0.56        3.02      0.48 o
  -4   3   1      239.30      207.04      4.55 o
  -3   3   1       64.07       82.96      2.42 o
  -2   3   1      101.05      106.88      2.36 o
  -1   3   1    11749.11    11684.94    518.80 o
   0   3   1       76.61      142.09      4.03 o
   1   3   1       57.41       43.41      1.31 o
   2   3   1       13.74       25.35      1.35 o
   3   3   1     1299.50     1160.66     24.48 o
   4   3   1       17.84       23.91      0.70 o
   5   3   1      226.13      212.03      4.72 o
   6   3   1        3.22        2.23      0.49 o
   7   3   1       14.79       13.90      0.91 o
   8   3   1        6.55        7.94      0.83 o
   9   3   1        7.19        5.68      0.93 o
  -9   4   1       20.92       22.79      1.61 o
  -8   4   1        0.27        1.12      0.65 o
  -7   4   1        7.72        5.97      0.81 o
  -6   4   1       44.48       41.66      1.49 o
  -5   4   1      188.60      167.94      3.56 o
  -4   4   1      208.02      239.49      5.67 o
  -3   4   1       36.58       53.12      1.31 o
  -2   4   1       30.70       22.82      2.63 o
  -1   4   1     8027.14     8441.18    210.05 o
   0   4   1     4686.19     5122.20    142.71 o
   1   4   1     2656.22     2766.15     68.76 o
   2   4   1       18.17       23.02      0.64 o
   3   4   1      241.56      196.33      8.92 o
   4   4   1        6.36        3.15      0.42 o
   5   4   1        4.32        4.64      0.43 o
   6   4   1      404.20      384.99      9.96 o
   7   4   1       11.58       14.30      0.91 o
   8   4   1       67.52       67.65      2.51 o
   9   4   1        1.99        2.06      0.77 o
  -9   5   1        5.07       10.02      1.08 o
  -8   5   1        7.31        8.40      0.90 o
  -7   5   1        6.59        5.40      0.69 o
  -6   5   1       30.70       19.31      0.99 o
  -5   5   1        0.02        0.45      0.36 o
  -4   5   1      100.04      101.54      2.96 o
  -3   5   1        0.02        0.11      0.50 o
  -2   5   1      323.59      357.97      7.64 o
  -1   5   1       88.26       72.10      2.45 o
   0   5   1        4.25        0.40      0.16 o
   1   5   1       23.19       10.93      0.55 o
   2   5   1      287.26      335.84      7.77 o
   3   5   1       12.46       56.08      1.38 o
   4   5   1       74.65       85.44      1.89 o
   5   5   1        0.63        2.49      0.39 o
   6   5   1        8.08       10.59      0.98 o
   7   5   1        0.70        1.46      0.58 o
   8   5   1        0.03       -0.35      0.65 o
   9   5   1        2.94        4.47      0.86 o
  -8   6   1       40.83       48.90      2.04 o
  -7   6   1        0.02        0.89      0.57 o
  -6   6   1       35.73       41.02      2.32 o
  -5   6   1      248.75      225.86      6.67 o
  -4   6   1      135.11      130.91      3.00 o
  -3   6   1       59.44       70.24      1.68 o
  -2   6   1       13.51       18.97      0.57 o
  -1   6   1       18.77       18.94      5.90 o
   0   6   1      129.92      144.43     18.92 o
   1   6   1       31.07       26.55      2.18 o
   2   6   1      283.72      355.40      8.20 o
   3   6   1        5.01        4.91      0.79 o
   4   6   1        0.99       -0.16      0.25 o
   5   6   1       12.29       12.03      0.66 o
   6   6   1      252.07      258.37      6.81 o
   7   6   1       10.54       10.48      0.93 o
   8   6   1       10.12       10.36      0.97 o
  -8   7   1        0.70       -0.39      0.65 o
  -7   7   1        6.07        4.49      0.77 o
  -6   7   1       23.69       21.15      1.15 o
  -5   7   1      159.53      164.54      6.30 o
  -4   7   1      123.78      127.04      3.47 o
  -3   7   1        0.21        0.58      1.09 o
  -2   7   1      396.12      430.44      9.19 o
  -1   7   1      711.97      636.51     14.57 o
   0   7   1      114.71      166.36      5.58 o
   1   7   1      281.02      241.59      6.92 o
   2   7   1        7.81        7.54      0.45 o
   3   7   1       14.37        6.04      0.63 o
   4   7   1       10.01       20.85      3.59 o
   5   7   1       37.00       31.01      1.19 o
   6   7   1       82.60      106.18      3.31 o
   7   7   1        2.43        2.60      0.67 o
   8   7   1        0.03       -0.47      0.67 o
  -8   8   1        0.10        3.20      0.85 o
  -7   8   1        0.29        0.16      0.62 o
  -6   8   1       23.60       22.70      2.96 o
  -5   8   1       27.68      -28.38     28.38 o
  -4   8   1       20.71       30.98      1.20 o
  -3   8   1       35.18       45.58      4.73 o
  -2   8   1      263.24      268.11      5.84 o
  -1   8   1      462.78      470.17     10.02 o
   0   8   1      318.89      334.73     11.00 o
   1   8   1        9.83       11.10      1.05 o
   2   8   1       12.74       14.95      0.65 o
   3   8   1      205.98      207.41      4.60 o
   4   8   1       46.12       42.52      1.31 o
   5   8   1      282.82      248.66      6.55 o
   6   8   1       22.64       21.22      2.17 o
   7   8   1        0.38        0.99      0.67 o
   8   8   1       11.14       12.28      1.27 o
  -8   9   1        0.39        3.86      0.85 o
  -7   9   1       16.27       12.55      2.28 o
  -6   9   1       28.31       35.23      1.58 o
  -5   9   1       16.24       15.78      2.13 o
  -4   9   1        4.32        8.81      0.82 o
  -3   9   1        8.05       14.52      0.69 o
  -2   9   1       18.57       12.97      1.02 o
  -1   9   1      114.97       86.71      2.23 o
   0   9   1      627.32      670.54     18.87 o
   1   9   1        8.63       14.60      0.80 o
   2   9   1      261.71      251.56      6.57 o
   3   9   1      448.94      418.67      9.75 o
   4   9   1       10.28       13.92      0.75 o
   5   9   1       42.03       29.26      1.65 o
   6   9   1       21.10       21.14      1.11 o
   7   9   1       18.71       21.56      1.46 o
   8   9   1        6.72        6.37      1.12 o
  -7  10   1       19.76       28.81      1.48 o
  -6  10   1        0.06        0.21      0.62 o
  -5  10   1       15.90       12.86      2.69 o
  -4  10   1      281.19      256.92      6.79 o
  -3  10   1       34.38       31.04      1.10 o
  -2  10   1        6.65        7.65      0.75 o
  -1  10   1       16.56       13.77      0.85 o
   0  10   1        1.04        5.09      0.52 o
   1  10   1      181.12      210.03      7.09 o
   2  10   1        2.53        2.45      0.51 o
   3  10   1        0.72        1.93      0.49 o
   4  10   1        0.17        1.66      0.55 o
   5  10   1       19.23       13.82      0.87 o
   6  10   1       38.85       41.69      1.77 o
   7  10   1       11.60        9.16      1.08 o
  -7  11   1        0.03        1.46      1.10 o
  -6  11   1        0.08        0.30      0.62 o
  -5  11   1       19.17       19.54      1.25 o
  -4  11   1        1.27        4.38      0.86 o
  -3  11   1      114.55       94.20      4.76 o
  -2  11   1       65.27       60.78      1.90 o
  -1  11   1       82.69       70.64      2.39 o
   0  11   1      621.25      602.96     19.76 o
   1  11   1       19.96       12.42      0.94 o
   2  11   1       21.37       19.93      1.06 o
   3  11   1       15.92       13.85      0.96 o
   4  11   1       89.12       98.82      3.24 o
   5  11   1        4.76        5.46      0.77 o
   6  11   1        6.21        5.24      0.87 o
   7  11   1       17.74       27.44      1.69 o
  -7  12   1        3.09        2.06      0.81 o
  -6  12   1        0.59        2.43      0.73 o
  -5  12   1        7.60        7.32      0.75 o
  -4  12   1        0.16        1.41      0.60 o
  -3  12   1       28.49       32.34      1.29 o
  -2  12   1        0.03       -0.56      0.56 o
  -1  12   1      176.45      159.93      4.85 o
   0  12   1       93.86       89.09      3.37 o
   1  12   1        8.38        7.33      0.98 o
   2  12   1        1.23        1.37      0.61 o
   3  12   1      126.27      121.01      4.41 o
   4  12   1        1.33        2.20      0.76 o
   5  12   1        6.03        8.38      0.89 o
   6  12   1        5.39        4.11      0.89 o
   7  12   1       15.35       26.30      1.65 o
  -6  13   1        0.01       -0.67      0.67 o
  -5  13   1        8.63        6.15      0.80 o
  -4  13   1       65.22       70.97      2.49 o
  -3  13   1       19.58       25.00      1.29 o
  -2  13   1        0.02       -0.61      0.61 o
  -1  13   1       45.96       49.92      2.12 o
   0  13   1        5.76        3.60      1.25 o
   1  13   1       69.24       71.83      2.86 o
   2  13   1        8.99        9.08      1.00 o
   3  13   1      217.18      202.22      8.94 o
   4  13   1        0.30        1.61      0.82 o
   5  13   1        4.03        2.31      1.00 o
   6  13   1        0.63       -0.73      0.73 o
  -6  14   1        4.65        9.12      1.00 o
  -5  14   1        7.20       10.51      0.93 o
  -4  14   1        0.55       -0.71      0.73 o
  -3  14   1       11.06       15.30      1.16 o
  -2  14   1       25.69       22.39      1.65 o
  -1  14   1       13.98       11.85      1.06 o
   0  14   1       16.39       14.65      1.11 o
   1  14   1        0.06        0.20      0.64 o
   2  14   1        6.19        5.89      0.94 o
   3  14   1       33.96       33.61      3.32 o
   4  14   1        0.28       -0.70      0.92 o
   5  14   1        1.22       -0.29      0.92 o
   6  14   1        0.01       -0.46      0.97 o
  -5  15   1        9.80       11.09      1.61 o
  -4  15   1        0.31        0.10      0.77 o
  -3  15   1        1.56        1.88      0.81 o
  -2  15   1       57.08       62.81      3.62 o
  -1  15   1        0.28        0.27      0.68 o
   0  15   1       16.03       14.76      1.18 o
   1  15   1       12.20        9.87      1.06 o
   2  15   1       16.36       16.63      1.32 o
   3  15   1        2.05        1.70      0.92 o
   4  15   1       12.07       12.15      1.35 o
   5  15   1        7.05        5.23      1.20 o
  -4  16   1        1.23        0.38      0.85 o
  -3  16   1        0.85       -0.34      0.81 o
  -2  16   1       10.73       10.88      1.28 o
  -1  16   1       14.75       20.15      1.57 o
   0  16   1        1.16        0.38      0.91 o
   1  16   1        1.39        0.30      0.85 o
   2  16   1       60.54       59.75      3.12 o
   3  16   1       18.58       16.17      1.49 o
   4  16   1        1.23        1.40      1.06 o
  -3  17   1        0.29        0.00      1.01 o
  -2  17   1        3.08        2.92      1.11 o
  -1  17   1       12.93       17.82      1.57 o
   0  17   1        0.12       -0.82      1.31 o
   1  17   1        1.62        0.70      0.92 o
   2  17   1        0.49        2.19      1.11 o
   3  17   1        1.39        3.28      1.11 o
  -1  18   1        9.91       12.25      1.35 o
   0  18   1        0.03       -0.70      0.85 o
   1  18   1        6.22        5.20      1.14 o
  -8   0   2       28.04       27.43      1.99 o
  -6   0   2        0.79       -0.50      0.51 o
  -4   0   2        0.00       -0.34      0.37 o
  -2   0   2       14.87       66.69      2.68 o
   2   0   2      569.15      606.43     19.52 o
   4   0   2      245.88      209.66      6.06 o
   6   0   2       14.84       12.94      1.08 o
   8   0   2       83.88       62.77      4.13 o
  -9   1   2        0.70        0.10      0.67 o
  -8   1   2        1.94        1.83      0.73 o
  -7   1   2       13.79       14.62      1.48 o
  -6   1   2       46.44       53.39      1.85 o
  -5   1   2       39.85       32.41      1.07 o
  -4   1   2     1288.92     1484.61     31.31 o
  -3   1   2       37.42       51.70      1.12 o
  -2   1   2      753.49      919.37     21.09 o
  -1   1   2      137.21       91.98      4.15 o
   0   1   2     1253.62     1344.42     75.28 o
   1   1   2      743.65      474.81     15.34 o
   2   1   2      250.75      233.05      5.37 o
   3   1   2        6.58        6.61      0.32 o
   4   1   2      143.94      145.72      4.38 o
   5   1   2       69.99       55.88      1.57 o
   6   1   2       97.28       94.14      2.51 o
   7   1   2       44.23       41.81      1.54 o
   8   1   2        1.14        1.24      0.65 o
   9   1   2        3.61        5.84      0.87 o
  -9   2   2        2.01        0.47      0.73 o
  -8   2   2       14.89       10.47      0.95 o
  -7   2   2       36.66       36.24      1.58 o
  -6   2   2        3.84        3.98      0.52 o
  -5   2   2        9.99       10.95      0.84 o
  -4   2   2      362.88      313.78      7.31 o
  -3   2   2       33.59       23.88      1.85 o
  -2   2   2     1770.22     1720.18     38.03 o
  -1   2   2     4508.73     5228.16    127.66 o
   0   2   2    21376.00    15536.43    790.36 o
   1   2   2     1994.78     2383.91     73.73 o
   2   2   2        1.76        1.60      0.20 o
   3   2   2      305.56      313.10      6.71 o
   4   2   2      651.57      724.34     14.37 o
   5   2   2        3.49        4.30      0.43 o
   6   2   2      128.08      147.64      3.70 o
   7   2   2        9.45       14.65      0.92 o
   8   2   2       18.48       23.89      1.30 o
   9   2   2        7.67        9.71      1.00 o
  -9   3   2       11.06       10.02      1.04 o
  -8   3   2       16.35       19.77      1.43 o
  -7   3   2       21.14       22.85      1.25 o
  -6   3   2       30.98       37.28      1.38 o
  -5   3   2      666.32      636.62     14.70 o
  -4   3   2      413.97      471.17     10.11 o
  -3   3   2      653.02      741.63     16.97 o
  -2   3   2       29.50       42.42      1.01 o
  -1   3   2    15802.04    15423.56    345.52 o
   0   3   2     7447.81     7935.14    254.90 o
   1   3   2      281.50      290.53      8.38 o
   2   3   2        7.59        1.04      0.13 o
   3   3   2      360.47      350.13      8.69 o
   4   3   2        0.92        2.81      0.32 o
   5   3   2       65.28       65.85      1.79 o
   6   3   2       15.01       20.33      0.97 o
   7   3   2       25.25       29.17      1.26 o
   8   3   2        0.40        0.57      0.65 o
   9   3   2        2.64        3.07      0.82 o
  -9   4   2        4.36        5.01      0.91 o
  -8   4   2        0.15       -0.39      0.57 o
  -7   4   2        1.91        1.41      0.60 o
  -6   4   2        0.64        0.54      0.46 o
  -5   4   2        7.99        8.83      1.10 o
  -4   4   2      149.80      144.33      3.26 o
  -3   4   2      192.43      203.52      4.14 o
  -2   4   2        0.54      -17.91     17.91 o
  -1   4   2     2438.73     2984.07     67.69 o
   0   4   2      125.54      170.84      7.17 o
   1   4   2        4.24       20.53      1.41 o
   2   4   2      246.90      243.49      6.86 o
   3   4   2      121.93      125.14      4.46 o
   4   4   2       16.88       23.63      0.81 o
   5   4   2       65.80       62.93      1.89 o
   6   4   2       24.64       23.48      0.99 o
   7   4   2       13.12        8.39      0.78 o
   8   4   2        0.01        0.38      0.59 o
   9   4   2        2.52        2.09      0.89 o
  -9   5   2        3.88        0.60      0.75 o
  -8   5   2        0.38        1.00      0.67 o
  -7   5   2        2.12        0.15      0.50 o
  -6   5   2        1.53        1.49      0.43 o
  -5   5   2      343.43      335.30      7.31 o
  -4   5   2       81.21       72.48      3.27 o
  -3   5   2        0.61        1.45      0.78 o
  -2   5   2      116.37      121.01      3.45 o
  -1   5   2        2.00        6.55      0.37 o
   0   5   2      155.90      226.11      8.18 o
   1   5   2       79.07      145.63      3.74 o
   2   5   2      839.79      724.44     19.22 o
   3   5   2      313.57      339.52      7.89 o
   4   5   2        2.90        4.05      0.34 o
   5   5   2        1.61        0.66      0.34 o
   6   5   2       97.00       86.35      2.56 o
   7   5   2       15.29       11.22      0.86 o
   8   5   2        2.33        0.03      0.73 o
   9   5   2        0.76        0.30      0.77 o
  -8   6   2        3.37        5.65      0.85 o
  -7   6   2       16.36       15.48      1.05 o
  -6   6   2        0.35        0.81      3.47 o
  -5   6   2      285.38      281.03      6.68 o
  -4   6   2        3.55        8.18      0.63 o
  -3   6   2        0.54        1.21      0.88 o
  -2   6   2      341.01      385.68      8.25 o
  -1   6   2      183.78      222.16      5.71 o
   0   6   2      135.09      154.78      3.98 o
   1   6   2      122.26      154.48      4.01 o
   2   6   2      417.67      407.37     11.58 o
   3   6   2       13.53       11.84      0.74 o
   4   6   2       41.77       44.47      1.21 o
   5   6   2        3.50        5.51      0.50 o
   6   6   2      171.38      175.35      4.79 o
   7   6   2       42.15       47.39      1.90 o
   8   6   2       18.08       18.93      1.43 o
  -8   7   2        9.04        8.76      0.95 o
  -7   7   2       18.03       20.48      1.18 o
  -6   7   2       23.70       18.78      1.27 o
  -5   7   2      761.09      768.77     17.71 o
  -4   7   2      131.41      108.15      2.53 o
  -3   7   2       94.42      113.90      2.61 o
  -2   7   2      271.28      303.96      6.56 o
  -1   7   2     2897.46     3261.05     74.07 o
   0   7   2        2.44       14.57      0.80 o
   1   7   2      313.06      280.08      6.49 o
   2   7   2       68.99       43.33      1.61 o
   3   7   2      390.68      396.49      8.55 o
   4   7   2        2.32        1.89      0.34 o
   5   7   2       26.94       24.95      1.39 o
   6   7   2      221.31      238.78      7.09 o
   7   7   2       47.94       53.01      2.08 o
   8   7   2        0.06       -0.47      0.81 o
  -8   8   2        0.69        1.33      0.78 o
  -7   8   2        0.12        1.06      0.60 o
  -6   8   2        7.50        4.66      6.84 o
  -5   8   2       36.39       35.19      1.89 o
  -4   8   2      235.09      227.89      6.11 o
  -3   8   2      125.93      146.86      3.29 o
  -2   8   2       26.88       37.90      1.04 o
  -1   8   2      176.27      184.98      4.40 o
   0   8   2      350.50      387.68     13.59 o
   1   8   2        0.56       -0.26      0.26 o
   2   8   2      211.33      250.19      6.48 o
   3   8   2        0.89        1.04      0.34 o
   4   8   2       98.63       97.92      2.53 o
   5   8   2        0.79        1.66      0.57 o
   6   8   2       19.86       19.08      1.14 o
   7   8   2       42.02       50.54      2.03 o
   8   8   2        2.89        1.65      0.89 o
  -8   9   2        2.10       -0.15      0.67 o
  -7   9   2        2.47        3.29      1.25 o
  -6   9   2       33.80       42.24      5.47 o
  -5   9   2        2.31        2.85      1.39 o
  -4   9   2       25.86       29.19      1.41 o
  -3   9   2       35.63       42.37      5.63 o
  -2   9   2      283.57      284.93      6.68 o
  -1   9   2        1.67        1.38      0.33 o
   0   9   2        4.38       10.10      0.65 o
   1   9   2       80.33       88.50      2.48 o
   2   9   2       24.74       29.29      1.12 o
   3   9   2        0.47        4.15      0.48 o
   4   9   2       96.41       99.15      3.14 o
   5   9   2        0.19       -0.54      0.54 o
   6   9   2        0.69        0.21      0.60 o
   7   9   2        9.31       11.98      1.12 o
   8   9   2        0.00       -0.05      0.85 o
  -7  10   2        0.26       -0.52      0.92 o
  -6  10   2        0.76       -0.21      0.65 o
  -5  10   2       11.86       10.83      5.75 o
  -4  10   2       57.11       58.14      1.89 o
  -3  10   2      363.38      321.44      7.59 o
  -2  10   2        0.65        1.40      0.40 o
  -1  10   2      232.26      249.35      5.92 o
   0  10   2       46.96       52.88      1.83 o
   1  10   2        3.16        5.70      0.53 o
   2  10   2        0.23        0.15      0.40 o
   3  10   2       11.05        9.36      0.83 o
   4  10   2        0.00        0.41      0.51 o
   5  10   2        0.90       -0.44      0.59 o
   6  10   2        0.32        0.31      0.62 o
   7  10   2        0.36        1.17      0.77 o
  -7  11   2        0.24       -0.63      1.04 o
  -6  11   2        3.85        5.24      0.75 o
  -5  11   2        1.58        2.24      1.81 o
  -4  11   2       38.30       38.61      2.31 o
  -3  11   2        1.55        2.58      0.49 o
  -2  11   2       83.87       96.28      2.77 o
  -1  11   2        2.33        1.98      0.52 o
   0  11   2       34.47       30.75      1.33 o
   1  11   2       56.53       69.67      2.38 o
   2  11   2        7.69        4.83      0.60 o
   3  11   2       31.80       26.16      1.42 o
   4  11   2      115.11      108.59      4.06 o
   5  11   2       15.67       13.48      1.04 o
   6  11   2        1.11        2.06      0.71 o
   7  11   2        7.11       10.34      1.20 o
  -7  12   2       16.97       22.50      1.62 o
  -6  12   2        4.91        4.38      1.86 o
  -5  12   2        0.04       -0.73      0.73 o
  -4  12   2      114.00      108.71      3.55 o
  -3  12   2       33.61       25.89      2.32 o
  -2  12   2       16.33       17.99      1.04 o
  -1  12   2        4.14        3.33      0.60 o
   0  12   2       78.61       75.89      2.93 o
   1  12   2        8.34        8.20      0.77 o
   2  12   2       38.11       39.62      1.80 o
   3  12   2        0.56        1.41      0.71 o
   4  12   2      302.73      296.69     10.11 o
   5  12   2       13.17       11.35      1.09 o
   6  12   2       14.69        9.85      1.03 o
   7  12   2       17.26       20.33      2.82 o
  -6  13   2        4.16        4.65      1.10 o
  -5  13   2        0.05        0.19      0.77 o
  -4  13   2       19.96       17.66      1.15 o
  -3  13   2       45.31       51.24      1.97 o
  -2  13   2       10.10        5.49      0.87 o
  -1  13   2        2.86        3.85      0.68 o
   0  13   2      121.22      124.77      4.49 o
   1  13   2        2.85        2.62      0.68 o
   2  13   2        2.28        3.52      0.82 o
   3  13   2       73.27       84.88      3.36 o
   4  13   2       26.65       22.90      2.31 o
   5  13   2        1.63        1.58      0.82 o
   6  13   2        2.93        5.75      1.11 o
  -6  14   2        0.39       -0.74      0.80 o
  -5  14   2       21.07       29.06      2.06 o
  -4  14   2        1.05        0.09      0.73 o
  -3  14   2       16.13       20.94      1.23 o
  -2  14   2       54.80       65.19      2.70 o
  -1  14   2       38.39       33.24      1.65 o
   0  14   2       11.58        8.17      1.16 o
   1  14   2        0.50        0.25      0.68 o
   2  14   2        0.04        0.58      0.70 o
   3  14   2       56.89       64.65      2.77 o
   4  14   2        1.81        0.71      0.82 o
   5  14   2        2.70        4.63      1.11 o
  -5  15   2        1.61        0.69      0.89 o
  -4  15   2        6.37        5.59      0.96 o
  -3  15   2        0.42        1.21      0.81 o
  -2  15   2       44.75       47.91      2.21 o
  -1  15   2       37.28       34.91      1.79 o
   0  15   2       17.17       13.84      1.08 o
   1  15   2        5.32        3.47      0.82 o
   2  15   2       25.23       23.92      1.51 o
   3  15   2        3.09        5.35      0.99 o
   4  15   2        0.98       -0.06      0.97 o
   5  15   2        0.02       -0.85      0.85 o
  -4  16   2        2.13        1.67      0.89 o
  -3  16   2        1.95        2.54      0.80 o
  -2  16   2        0.03        0.20      0.76 o
  -1  16   2        0.74        0.68      0.82 o
   0  16   2       19.33       22.16      1.38 o
   1  16   2        1.46        1.78      0.75 o
   2  16   2        6.39       11.66      1.13 o
   3  16   2       15.87       13.16      3.22 o
   4  16   2        2.53        3.65      1.91 o
  -3  17   2        3.50        3.19      0.92 o
  -2  17   2        5.42        6.21      0.89 o
  -1  17   2        2.00        1.87      0.92 o
   0  17   2        0.53        2.01      0.85 o
   1  17   2        0.02       -0.77      0.77 o
   2  17   2       99.57      100.64      6.24 o
   3  17   2       49.36       60.35      3.52 o
   0  18   2        0.59        0.82      0.92 o
  -9   0   3        6.26        6.04      2.31 o
  -7   0   3        6.73       10.14      1.20 o
  -5   0   3       57.39       55.43      1.91 o
  -3   0   3       83.53      115.52      3.72 o
  -1   0   3      516.22      557.99     27.18 o
   1   0   3       54.27       30.90      1.28 o
   3   0   3      234.70      219.31      7.24 o
   5   0   3       34.53       24.54      1.27 o
   7   0   3       28.94       26.76      1.50 o
   9   0   3        3.62        3.02      1.41 o
  -9   1   3        9.10        7.29      1.31 o
  -8   1   3        2.26        1.02      0.59 o
  -7   1   3       49.30       38.93      2.02 o
  -6   1   3       41.47       28.25      2.09 o
  -5   1   3        5.26        9.61      0.62 o
  -4   1   3      170.09      259.67      5.63 o
  -3   1   3      671.68      706.12     16.12 o
  -2   1   3      125.71       72.41      2.46 o
  -1   1   3     2332.88     2204.71     67.88 o
   0   1   3       52.80      144.50      6.34 o
   1   1   3       82.34      157.23      9.02 o
   2   1   3      448.09      460.12     10.52 o
   3   1   3      217.40      202.27      4.38 o
   4   1   3      434.99      381.97      8.19 o
   5   1   3      293.78      297.99      7.04 o
   6   1   3       37.58       29.28      1.08 o
   7   1   3       20.31       17.02      0.90 o
   8   1   3        2.17        2.36      0.75 o
   9   1   3        5.56        6.40      0.96 o
  -9   2   3        0.24       -0.38      0.63 o
  -8   2   3        9.32        8.10      0.88 o
  -7   2   3        3.62        7.13      1.16 o
  -6   2   3      293.53      286.64      7.51 o
  -5   2   3       32.25       32.74      1.33 o
  -4   2   3      469.14      475.11     10.13 o
  -3   2   3      240.92      257.07      6.38 o
  -2   2   3      714.18      646.18     14.37 o
  -1   2   3     9104.11     9121.12    292.98 o
   0   2   3     9853.36     9072.05   1385.18 o
   1   2   3     3218.49     3071.01     85.52 o
   2   2   3      102.21       69.60      1.85 o
   3   2   3      598.24      588.07     13.46 o
   4   2   3       14.96       22.20      1.02 o
   5   2   3        0.01        0.60      0.36 o
   6   2   3       84.94       62.86      1.80 o
   7   2   3       11.37       10.61      0.72 o
   8   2   3        3.00        2.23      0.75 o
   9   2   3        1.99        1.40      0.85 o
  -9   3   3       11.97       10.95      1.07 o
  -8   3   3        0.14       -0.33      0.57 o
  -7   3   3       27.15       26.61      1.89 o
  -6   3   3      232.17      210.28      7.11 o
  -5   3   3       69.86       94.33      2.70 o
  -4   3   3      232.63      216.39      6.58 o
  -3   3   3        0.78        0.62      1.01 o
  -2   3   3      854.26      859.81     16.96 o
  -1   3   3      369.08      445.76     12.48 o
   0   3   3     1511.57     1875.65     88.54 o
   1   3   3       45.29       75.05      4.79 o
   2   3   3      449.92      534.93     13.36 o
   3   3   3      354.09      252.96      5.46 o
   4   3   3      136.99      146.15      3.27 o
   5   3   3      244.47      238.62      5.70 o
   6   3   3      115.30      108.99      2.85 o
   7   3   3       53.71       45.64      1.63 o
   8   3   3       17.91       15.45      1.23 o
   9   3   3        0.21       -0.54      0.70 o
  -9   4   3        4.32        7.52      0.98 o
  -8   4   3       29.13       35.84      1.68 o
  -7   4   3       10.48       11.05      1.08 o
  -6   4   3       74.74       77.69      2.39 o
  -5   4   3       19.81        9.58     34.42 o
  -3   4   3       41.38       44.19      1.22 o
  -2   4   3      197.35      154.78      3.37 o
  -1   4   3       67.76       98.23      2.71 o
   0   4   3      199.32      103.39      5.90 o
   1   4   3       20.36       22.01      1.06 o
   2   4   3       13.96       18.14      0.50 o
   3   4   3      204.82      272.04      8.88 o
   4   4   3        0.66        0.83      0.25 o
   5   4   3      196.96      184.89      4.49 o
   6   4   3      272.64      313.23      7.46 o
   7   4   3       35.45       35.70      2.38 o
   8   4   3        5.39        5.20      0.89 o
   9   4   3        3.48       10.73      1.20 o
  -9   5   3        1.27        3.93      0.85 o
  -8   5   3       20.66       22.51      1.33 o
  -7   5   3       15.78       16.91      1.08 o
  -6   5   3       86.64       82.63      2.50 o
  -5   5   3      271.45      283.71      7.29 o
  -4   5   3       37.28       56.26      1.52 o
  -3   5   3        3.96       13.08      2.11 o
  -2   5   3     2370.63     2677.27     56.19 o
  -1   5   3        0.89        7.58      1.01 o
   0   5   3      717.91      668.63     21.62 o
   1   5   3      101.57      102.60      5.18 o
   2   5   3        3.29        6.55      0.55 o
   3   5   3      254.96      216.44      4.72 o
   4   5   3       78.33       69.41      1.99 o
   5   5   3        2.08        1.83      0.40 o
   6   5   3       16.27       17.98      1.11 o
   7   5   3       12.82       10.81      0.92 o
   8   5   3       13.89       21.10      1.58 o
  -8   6   3        2.13        7.75      0.91 o
  -7   6   3        1.47        2.52      0.60 o
  -6   6   3        0.17        0.21      0.45 o
  -5   6   3        9.22       11.52      4.45 o
  -4   6   3        2.19        4.36      1.79 o
  -3   6   3        4.37        2.04      0.87 o
  -2   6   3      627.58      775.20     16.41 o
  -1   6   3     3149.48     3381.24     76.81 o
   0   6   3       27.03       32.27      1.20 o
   1   6   3       70.12       71.40      2.16 o
   2   6   3     1607.63     1592.52     36.20 o
   3   6   3       73.75       81.61      3.49 o
   4   6   3       90.79       67.52      1.96 o
   5   6   3        2.10        2.13      0.59 o
   6   6   3      108.04      105.16      3.39 o
   7   6   3        0.19        0.11      0.67 o
   8   6   3        3.24        3.72      0.81 o
  -8   7   3       14.85       25.80      1.42 o
  -7   7   3        7.95        9.55      2.28 o
  -6   7   3       12.07        1.67     24.36 o
  -5   7   3        0.24       53.74     52.94 o
  -4   7   3      561.12      529.74     11.38 o
  -3   7   3       27.39       17.24      1.65 o
  -2   7   3      580.43      605.03     13.93 o
  -1   7   3       97.40      102.61      2.30 o
   0   7   3       77.68      143.49      3.74 o
   1   7   3        0.03       -0.18      0.26 o
   2   7   3      126.29       92.88      2.52 o
   3   7   3      171.16      142.57      3.78 o
   4   7   3       39.49       30.38      1.67 o
   5   7   3        0.36       -0.27      0.56 o
   6   7   3       77.78       80.99      2.74 o
   7   7   3       50.21       50.85      2.01 o
   8   7   3        7.28        5.86      0.96 o
  -8   8   3        5.99       11.29      1.89 o
  -7   8   3        2.24        2.73      2.12 o
  -6   8   3       51.72       47.12      1.69 o
  -5   8   3       34.83       36.97      3.72 o
  -4   8   3      419.38      353.84      7.69 o
  -3   8   3       48.70       55.68      3.45 o
  -2   8   3      284.41      315.13      6.80 o
   0   8   3      707.48      819.31     18.71 o
   1   8   3       15.71       12.71      0.57 o
   2   8   3       20.18       31.21      2.16 o
   3   8   3        2.11        2.23      0.44 o
   4   8   3       15.70       11.47      0.81 o
   5   8   3       71.08       71.90      2.41 o
   6   8   3       88.61       96.46      3.19 o
   7   8   3       39.32       50.25      2.03 o
   8   8   3        0.20        0.40      0.73 o
  -8   9   3        4.21        2.86      0.89 o
  -7   9   3        1.51        0.60      1.57 o
  -6   9   3       12.12       15.46      3.18 o
  -5   9   3      113.96      124.42      3.95 o
  -4   9   3        6.83       12.22      1.58 o
  -3   9   3        0.70        2.03      0.53 o
  -2   9   3       24.16       24.91      1.46 o
  -1   9   3      187.78      208.69      4.97 o
   0   9   3      100.89      106.89      2.89 o
   1   9   3        1.44        1.40      0.36 o
   2   9   3       50.74       58.10      1.77 o
   3   9   3       27.30       27.30      1.18 o
   4   9   3       11.16        9.80      1.05 o
   5   9   3        0.04       -0.52      0.52 o
   6   9   3        7.18        6.01      0.75 o
   7   9   3       14.96       16.74      1.11 o
   8   9   3       33.16       33.10      1.76 o
  -7  10   3       12.00       15.93      4.13 o
  -6  10   3        8.14       12.75      6.67 o
  -5  10   3        0.71       -0.37      4.47 o
  -4  10   3      163.89      194.73      5.84 o
  -3  10   3       21.80      -46.10     46.10 o
  -2  10   3       44.44       33.03      1.20 o
  -1  10   3       29.73       26.28      0.92 o
   0  10   3       64.97       69.42      2.03 o
   1  10   3       26.98       29.64      1.31 o
   2  10   3        0.14        0.02      0.40 o
   3  10   3       17.74       15.68      1.00 o
   4  10   3       81.93       72.83      2.86 o
   5  10   3        0.00       -0.53      0.55 o
   6  10   3       10.93       13.22      1.00 o
   7  10   3       13.20       13.78      1.09 o
  -7  11   3        1.54        3.88      2.66 o
  -6  11   3        3.78        9.66      3.49 o
  -5  11   3        1.41       -0.80      2.44 o
  -4  11   3        8.40      -12.08     40.66 o
  -3  11   3      104.67      119.92      3.74 o
  -2  11   3       12.43       14.41      0.87 o
  -1  11   3       30.24       35.26      3.28 o
   0  11   3       10.98       15.36      0.88 o
   1  11   3      139.43      146.41      5.11 o
   2  11   3       15.47       13.31      0.95 o
   3  11   3      173.04      174.82      7.40 o
   4  11   3       14.74       16.74      1.76 o
   5  11   3        0.30        0.72      0.73 o
   6  11   3       19.91       23.19      1.23 o
   7  11   3       11.43       11.41      1.09 o
  -7  12   3       30.19       29.65      1.82 o
  -6  12   3       10.11       14.48      6.69 o
  -5  12   3        2.51        2.05      3.43 o
  -4  12   3        0.69       37.84     46.70 o
  -3  12   3       43.48       47.59      2.27 o
  -2  12   3        4.86        1.82      0.57 o
  -1  12   3       10.37        8.78      1.00 o
   0  12   3        0.64        0.64      0.56 o
   1  12   3       67.75       71.95      2.77 o
   2  12   3        7.58        6.76      0.75 o
   3  12   3       17.25       18.50      1.24 o
   4  12   3       15.54       12.58      2.25 o
   5  12   3        7.92        6.50      0.92 o
   6  12   3        2.31        2.12      1.26 o
  -6  13   3        3.87        5.62      0.97 o
  -5  13   3        1.55        1.77      0.75 o
  -4  13   3       26.74       24.38      1.28 o
  -3  13   3       21.33       23.85      1.26 o
  -2  13   3        5.21        6.62      0.84 o
  -1  13   3        9.92        5.88      1.10 o
   0  13   3       38.04       33.03      1.59 o
   1  13   3      176.35      162.80      7.22 o
   2  13   3       22.45       22.65      1.39 o
   3  13   3        0.60        0.57      0.64 o
   4  13   3        6.80        5.77      0.92 o
   5  13   3        0.07       -0.53      0.65 o
   6  13   3        3.64        2.56      0.88 o
  -5  14   3        3.83        2.84      0.89 o
  -4  14   3       30.52       30.74      2.14 o
  -3  14   3       12.76       14.73      0.98 o
  -2  14   3       52.67       60.31      2.17 o
  -1  14   3       63.93       78.35      3.04 o
   0  14   3       15.21       13.62      1.02 o
   1  14   3       30.10       31.55      3.14 o
   2  14   3        2.06        3.21      0.75 o
   3  14   3       13.25       20.59      1.46 o
   4  14   3       11.13        7.83      0.94 o
   5  14   3       12.27       16.50      1.92 o
  -5  15   3        2.18        4.61      0.95 o
  -4  15   3        9.19        7.90      1.03 o
  -3  15   3       14.68       14.77      1.01 o
  -2  15   3        0.07        0.34      0.62 o
  -1  15   3        0.04        0.29      0.62 o
   0  15   3        3.61        1.79      0.73 o
   1  15   3        1.29       -0.20      0.63 o
   2  15   3       22.04       25.31      1.46 o
   3  15   3       14.13       12.86      1.19 o
   4  15   3        5.18        3.55      0.98 o
   5  15   3        2.39        2.42      1.81 o
  -4  16   3        1.62        1.42      0.80 o
  -3  16   3       19.24       21.69      1.38 o
  -2  16   3        8.41        9.71      0.94 o
  -1  16   3        4.65        4.35      0.79 o
   0  16   3        8.34        5.59      0.79 o
   1  16   3       13.17       15.16      1.55 o
   2  16   3       64.23       64.10      5.58 o
   3  16   3        5.14        7.79      2.72 o
   4  16   3        1.94        3.22      1.81 o
  -3  17   3        0.04       -0.71      0.71 o
  -2  17   3        0.63        0.92      0.71 o
  -1  17   3       13.38       15.63      1.30 o
   0  17   3       22.95       18.19      1.22 o
   1  17   3        4.27        3.09      1.26 o
   2  17   3        2.77        7.08      1.55 o
  -8   0   4       10.25        9.87      1.28 o
  -6   0   4      122.99      118.32      6.65 o
  -4   0   4       59.21       47.86      6.74 o
  -2   0   4     2049.43     1858.28     96.35 o
   2   0   4      629.43      539.46     30.19 o
   4   0   4        1.78       12.18      0.59 o
   6   0   4      390.95      458.65     15.15 o
   8   0   4       13.58       15.30      2.01 o
  -9   1   4        0.86        0.79      0.71 o
  -8   1   4        5.03        3.65      0.69 o
  -7   1   4       39.08       37.92      1.47 o
  -6   1   4      103.94      109.97      3.48 o
  -5   1   4      102.72       73.58      3.55 o
  -4   1   4      145.00      161.63      4.12 o
  -3   1   4       30.08       56.05      1.56 o
  -2   1   4      329.89      300.82      9.90 o
  -1   1   4        3.71       29.98      0.99 o
   0   1   4      123.38      201.85      8.45 o
   1   1   4       35.45       52.24      4.03 o
   2   1   4      338.58      446.05     14.41 o
   3   1   4        5.63        5.66      0.30 o
   4   1   4      100.71       92.50      2.30 o
   5   1   4        8.87       12.89      0.81 o
   6   1   4       46.94       42.31      2.36 o
   7   1   4        8.77       14.52      0.99 o
   8   1   4       18.65       23.13      1.47 o
   9   1   4        0.68        0.10      0.85 o
  -9   2   4        2.36        3.23      0.83 o
  -8   2   4        1.51        0.47      0.59 o
  -7   2   4        0.33       -0.17      0.47 o
  -6   2   4       94.90      109.38      3.55 o
  -5   2   4        4.23        2.19      7.77 o
  -4   2   4      281.29      341.63      7.97 o
  -3   2   4       16.94       21.45      1.89 o
  -2   2   4      363.88      433.93     23.18 o
  -1   2   4      400.28      408.22     11.13 o
   0   2   4     1200.57     1437.61     80.11 o
   1   2   4     1425.37     1260.48     70.05 o
   2   2   4      662.08      796.77     22.19 o
   3   2   4        1.34        4.37      0.38 o
   4   2   4       25.90       27.56      0.86 o
   5   2   4       27.05       24.51      2.05 o
   6   2   4       17.47       13.03      0.81 o
   7   2   4       11.19       14.09      0.89 o
   8   2   4        0.05        0.97      0.70 o
   9   2   4        1.34       -0.46      0.92 o
  -9   3   4        0.16        0.72      0.73 o
  -8   3   4        2.23        2.20      0.69 o
  -7   3   4        3.33        0.48      0.52 o
  -6   3   4       49.33       57.73      4.35 o
  -5   3   4       95.80       70.45      2.11 o
  -4   3   4        1.82        0.75      5.68 o
  -3   3   4       74.85       93.37      2.08 o
  -2   3   4      106.88       49.88      2.79 o
  -1   3   4        1.57        8.79      0.57 o
   0   3   4       12.57       28.62      2.62 o
   1   3   4      591.01      602.81     16.81 o
   2   3   4     1264.90     1182.00     32.94 o
   3   3   4      379.78      351.89      8.11 o
   4   3   4       93.79       75.01      1.91 o
   5   3   4      295.34      270.89      7.04 o
   6   3   4        0.27        0.07      0.49 o
   7   3   4        4.34        9.50      0.74 o
   8   3   4        1.18        0.40      0.77 o
   9   3   4        1.77        2.62      1.00 o
  -9   4   4       23.10       34.37      1.71 o
  -8   4   4        9.20        6.40      1.34 o
  -7   4   4        0.68        1.51      0.58 o
  -6   4   4       15.65       14.51      0.89 o
  -5   4   4      914.93      875.81     22.04 o
  -4   4   4      150.11      165.92      3.93 o
  -3   4   4        0.06        0.73      1.19 o
  -2   4   4       50.86       66.53      1.78 o
  -1   4   4       13.43       34.87      2.22 o
   0   4   4        0.36        9.26      0.81 o
   1   4   4      234.31      208.74      6.78 o
   2   4   4      407.31      389.40     23.32 o
   3   4   4       65.33       52.64      2.66 o
   4   4   4       30.72       33.06      1.88 o
   5   4   4        0.29        0.96      0.60 o
   6   4   4      624.04      639.83     16.26 o
   7   4   4        8.27        6.08      0.74 o
   8   4   4        6.25        6.73      0.83 o
  -9   5   4        2.93        3.19      1.34 o
  -8   5   4       12.27       16.06      1.35 o
  -7   5   4       35.85       43.36      2.51 o
  -6   5   4        4.76        4.33      0.60 o
  -5   5   4     1229.37     1181.41     33.21 o
  -4   5   4       43.40       47.84      1.36 o
  -3   5   4      862.76      844.04     16.69 o
  -2   5   4       79.88      109.66      3.20 o
  -1   5   4    17111.27    18861.78    523.23 o
   0   5   4        0.30        6.88      0.53 o
   1   5   4      441.11      507.78     16.42 o
   2   5   4      391.20      292.34      8.33 o
   3   5   4      550.63      538.97     11.43 o
   4   5   4       35.90       46.10      1.42 o
   5   5   4        1.30        1.27      0.44 o
   6   5   4      154.19      175.76      4.78 o
   7   5   4       19.90       19.42      1.11 o
   8   5   4        0.00       -0.58      0.61 o
  -8   6   4        4.06        1.54      0.81 o
  -7   6   4        2.18        1.62      0.73 o
  -6   6   4        0.41        1.24      0.54 o
  -5   6   4      211.79      223.73      7.35 o
  -4   6   4       89.94       95.35      4.94 o
  -3   6   4       49.03       48.50      1.62 o
  -1   6   4     2813.39     3110.33     86.33 o
   0   6   4       80.45      115.25      6.52 o
   1   6   4      105.25      109.73      3.85 o
   2   6   4       29.81       32.27      1.96 o
   3   6   4      201.65      225.25      5.28 o
   4   6   4        7.30        7.68      0.50 o
   5   6   4        0.01        0.08      0.45 o
   6   6   4      106.62      112.41      3.21 o
   7   6   4        8.57        5.92      0.72 o
   8   6   4        0.79       -0.50      0.62 o
  -8   7   4        0.13        1.72      0.85 o
  -7   7   4        8.70        6.76     12.38 o
  -6   7   4        9.61      -35.02     35.02 o
  -5   7   4        0.63       36.23     51.33 o
  -4   7   4       19.38       12.60      0.75 o
  -3   7   4      231.24      217.12      5.15 o
  -2   7   4      544.38      647.62     13.72 o
   0   7   4      394.13      410.08     13.40 o
   1   7   4       48.56       53.00      1.76 o
   2   7   4      284.74      258.09      7.45 o
   3   7   4       71.59       80.29      2.20 o
   4   7   4        0.05       -0.27      0.27 o
   5   7   4       20.53       19.38      1.11 o
   6   7   4        8.84        6.82      0.75 o
   7   7   4        0.34       -0.37      0.55 o
   8   7   4        0.42       -0.57      0.68 o
  -8   8   4        1.32       -0.70      0.70 o
  -7   8   4        1.33        0.05      2.57 o
  -6   8   4       23.42      -33.82     33.82 o
  -5   8   4       18.89       16.20      2.91 o
  -4   8   4      112.85      105.46      3.60 o
  -3   8   4        3.19        0.64      0.82 o
  -2   8   4       28.54       39.69      1.14 o
  -1   8   4       12.09       10.25      2.24 o
   0   8   4       24.43       25.51      1.00 o
   1   8   4        6.30        4.14      0.49 o
   2   8   4       10.91        9.10      0.77 o
   3   8   4        0.15        0.13      0.32 o
   4   8   4        0.01        0.22      0.37 o
   5   8   4      106.60      102.33      3.24 o
   6   8   4       81.72       82.50      2.78 o
   7   8   4       13.40       13.06      0.96 o
   8   8   4        0.90       -0.07      0.71 o
  -8   9   4        0.15       -0.76      0.80 o
  -7   9   4        1.42        0.32      2.67 o
  -6   9   4        7.65        3.97     19.83 o
  -5   9   4       39.73       38.85      7.43 o
  -4   9   4        0.33        2.44     11.98 o
  -3   9   4        4.95        2.61      2.11 o
  -2   9   4        7.88       14.94      0.74 o
  -1   9   4      194.52      202.21      5.24 o
   0   9   4      122.96      124.19      4.38 o
   1   9   4        4.24        5.24      2.42 o
   2   9   4       34.70       24.78      1.71 o
   3   9   4       18.03       19.88      1.16 o
   4   9   4       13.38       13.82      0.83 o
   5   9   4       15.30       15.63      1.09 o
   6   9   4       86.01       85.50      2.85 o
   7   9   4        1.42        1.00      0.60 o
  -7  10   4        0.92       -0.20      3.08 o
  -6  10   4        8.11        9.71      5.24 o
  -5  10   4        2.91        4.34      6.05 o
  -4  10   4        8.17      -28.38     42.27 o
  -3  10   4      290.51      339.79      9.79 o
  -2  10   4        1.98        0.61      1.43 o
  -1  10   4        0.09        1.18      0.47 o
   0  10   4        0.55        0.45      0.30 o
   1  10   4       54.68       40.94      2.20 o
   2  10   4      100.63      103.54      3.87 o
   3  10   4       53.60       57.57      2.48 o
   4  10   4       79.68       68.80      2.69 o
   5  10   4      119.45      125.34      4.51 o
   6  10   4       17.15       15.20      1.64 o
   7  10   4        9.81       10.84      0.90 o
  -7  11   4        4.84        3.17      0.95 o
  -6  11   4        0.52        1.41      0.71 o
  -5  11   4        0.02       -0.32      4.56 o
  -4  11   4        3.83        2.02      1.75 o
  -3  11   4       23.92       28.39      9.32 o
  -2  11   4       75.71       67.69      2.26 o
  -1  11   4        0.02       -0.39      0.39 o
   0  11   4       94.17       92.35      2.93 o
   1  11   4       20.77       23.07      1.71 o
   2  11   4       49.75       47.53      2.56 o
   3  11   4       17.78       22.55      1.71 o
   4  11   4       19.20       15.59      1.26 o
   5  11   4        0.20       -0.13      0.51 o
   6  11   4        9.09        6.86      1.41 o
   7  11   4        2.34        1.48      1.26 o
  -6  12   4        0.09       -0.97      1.77 o
  -5  12   4       18.38      -41.47     41.47 o
  -4  12   4        0.09        0.16      0.52 o
  -3  12   4        3.12        5.64      0.68 o
  -2  12   4       87.43       94.83      3.03 o
  -1  12   4        0.01       -0.44      0.44 o
   0  12   4        1.03        2.29      0.55 o
   1  12   4        0.00        0.88      0.92 o
   2  12   4       11.73       11.09      1.42 o
   3  12   4       11.91        6.92      1.21 o
   4  12   4       18.94       22.82      3.32 o
   5  12   4       20.80       20.53      1.92 o
   6  12   4       17.14       22.07      2.06 o
  -6  13   4        3.68        1.80      4.88 o
  -5  13   4        0.70       -0.18      3.02 o
  -4  13   4       12.60       15.62      1.04 o
  -3  13   4       41.42       35.89      1.47 o
  -2  13   4       37.26       29.09      1.28 o
  -1  13   4       33.97       28.44      2.58 o
   0  13   4        0.38       -0.36      0.36 o
   1  13   4       86.98       82.24      4.13 o
   2  13   4      168.88      176.32      7.76 o
   3  13   4      103.12      101.45      4.98 o
   4  13   4       15.42       20.00      1.99 o
   5  13   4        3.35        1.12      1.20 o
   6  13   4       14.98       12.95      3.82 o
  -5  14   4        0.24       -0.26      0.71 o
  -4  14   4        1.33        0.42      0.63 o
  -3  14   4        0.12        0.13      0.57 o
  -2  14   4        0.01       -0.01      0.52 o
  -1  14   4        8.71       12.30      1.04 o
   0  14   4       50.39       28.58      2.82 o
   1  14   4       23.06       22.29      2.82 o
   2  14   4      127.65       89.57      6.24 o
   3  14   4       21.36       11.70      3.32 o
   4  14   4       17.05       15.41      1.83 o
   5  14   4        2.13        3.13      1.35 o
  -5  15   4       21.01       22.32      1.99 o
  -4  15   4        0.06       -0.05      0.71 o
  -3  15   4        6.54        7.16      0.82 o
  -2  15   4        9.75       11.41      0.83 o
  -1  15   4        8.72        5.49      1.41 o
   0  15   4        3.74        1.38      0.97 o
   1  15   4        0.09       -0.14      1.91 o
   2  15   4       99.62      103.80      8.35 o
   3  15   4      108.46      113.89      5.55 o
   4  15   4        0.00       -0.66      1.20 o
  -4  16   4       32.10       31.91      2.28 o
  -3  16   4        4.05        3.07      1.01 o
  -2  16   4       19.57       21.68      1.55 o
  -1  16   4       58.88       63.91      3.48 o
   0  16   4       14.11        7.29      3.12 o
   1  16   4       13.29       12.39      2.11 o
   2  16   4       10.40       16.52      3.22 o
   3  16   4       34.08       35.03      2.69 o
  -2  17   4        4.90        6.45      1.11 o
  -1  17   4        0.42        1.08      1.21 o
   0  17   4        0.16        0.28      1.00 o
   1  17   4       10.97        7.25      4.93 o
   2  17   4        0.26        1.37      1.40 o
  -9   0   5       11.33       12.48      6.74 o
  -7   0   5      206.18      205.94      8.89 o
  -5   0   5       29.03       24.87      1.57 o
  -3   0   5     1091.82     1158.24     35.70 o
  -1   0   5      268.10      170.74      6.24 o
   1   0   5     2564.17     2629.25    147.34 o
   3   0   5        6.25       26.77      2.01 o
   5   0   5      517.41      564.91     22.56 o
   7   0   5       16.94       21.41      1.60 o
   9   0   5        0.87       -0.40      1.21 o
  -9   1   5        5.08        6.52      1.81 o
  -8   1   5        0.22       -0.55      0.55 o
  -7   1   5       46.64       52.83      2.59 o
  -6   1   5      306.08      278.63      8.12 o
  -5   1   5      136.30      154.55      4.65 o
  -4   1   5       33.21        7.25      3.60 o
  -3   1   5        3.08        4.40      0.28 o
  -2   1   5     1319.78     1251.53     43.53 o
  -1   1   5      385.76      434.81     26.24 o
   0   1   5     1703.35     1630.94     88.47 o
   1   1   5      883.22      915.33     36.01 o
   2   1   5       13.49       45.89      2.11 o
   3   1   5      259.14      301.15      8.53 o
   4   1   5      147.98      125.96      3.04 o
   5   1   5     1668.44     1548.00     43.23 o
   6   1   5       45.21       45.05      1.64 o
   7   1   5       65.13       55.04      1.99 o
   8   1   5       12.51       12.82      0.95 o
   9   1   5       18.00       26.57      1.71 o
  -9   2   5        0.04       -0.20      0.81 o
  -8   2   5        0.19       -0.38      0.61 o
  -7   2   5        4.28        3.23      3.46 o
  -6   2   5      109.55      133.31      4.17 o
  -5   2   5       15.67      -41.06     41.06 o
  -4   2   5        4.72        1.51      0.48 o
  -3   2   5        9.65       14.38      2.33 o
  -2   2   5      747.58      748.41     23.00 o
  -1   2   5      309.11      233.34      9.74 o
   0   2   5      274.16      399.33     15.80 o
   1   2   5      339.51      391.01     15.51 o
   2   2   5      593.03      579.10     30.37 o
   3   2   5        3.06        2.72      0.41 o
   4   2   5        0.14       -0.11      0.22 o
   5   2   5        0.63        1.29      0.76 o
   6   2   5        4.01        0.79      0.90 o
   7   2   5       13.08       12.00      0.88 o
   8   2   5        0.64        0.34      0.65 o
  -9   3   5        1.31       -0.07      0.73 o
  -8   3   5        3.35        1.54      0.75 o
  -7   3   5       25.36       19.03      5.23 o
  -6   3   5       69.44       68.56      2.44 o
  -5   3   5       20.01       17.62      2.66 o
  -4   3   5      128.76      154.80      4.12 o
  -3   3   5        9.24       13.70      0.89 o
  -2   3   5      690.91      801.11     22.32 o
  -1   3   5      221.09      263.21     11.92 o
   0   3   5      179.30      195.86     11.07 o
   1   3   5       60.26       39.05      2.21 o
   2   3   5     1496.81     1481.15     45.56 o
   3   3   5       11.74       14.86      0.67 o
   4   3   5      308.45      282.69      8.10 o
   5   3   5       29.72       36.60      2.47 o
   6   3   5       53.33       55.25      1.99 o
   7   3   5        0.80       -0.53      0.53 o
   8   3   5        3.45        6.35      0.93 o
  -9   4   5        1.25        4.02      0.96 o
  -8   4   5        5.24        3.42      1.38 o
  -7   4   5        1.84        1.12      0.60 o
  -6   4   5       15.42       14.70      1.00 o
  -5   4   5       84.35       59.00      3.17 o
  -4   4   5      116.33      132.16      3.55 o
  -3   4   5      111.71       96.43      2.35 o
  -2   4   5      113.02       93.60      5.64 o
  -1   4   5      363.41      374.83     16.82 o
   0   4   5       17.10       13.81      0.84 o
   1   4   5      335.94      286.92     13.95 o
   2   4   5      734.63      663.16     18.49 o
   3   4   5       14.99       14.69      0.73 o
   4   4   5       29.98       39.71      1.87 o
   5   4   5      262.87      261.70      6.77 o
   6   4   5       29.39       28.04      1.79 o
   7   4   5        8.46        7.96      0.77 o
   8   4   5        0.77        1.09      0.64 o
  -8   5   5        8.86       10.08      1.71 o
  -7   5   5       19.14        1.33     19.73 o
  -6   5   5       50.34       49.19      2.24 o
  -5   5   5      273.41      277.06      7.97 o
  -4   5   5      170.07      130.28      3.68 o
  -3   5   5       54.85       57.63      2.83 o
  -2   5   5      915.58      996.33     32.11 o
   0   5   5      369.74      557.07     29.37 o
   1   5   5       19.51       16.99      3.02 o
   2   5   5      262.77      233.25      6.67 o
   3   5   5       18.29       19.96      1.08 o
   4   5   5        5.81        6.71      0.54 o
   5   5   5      183.83      177.95      4.73 o
   6   5   5        8.63        9.88      0.77 o
   7   5   5       12.33       13.93      0.99 o
   8   5   5        0.73        0.33      0.63 o
  -8   6   5        4.93        3.77      0.85 o
  -7   6   5        0.01        0.20      3.40 o
  -6   6   5       40.52       45.99      2.30 o
  -4   6   5       85.08      111.86      4.43 o
  -3   6   5       31.89       32.09      1.01 o
  -2   6   5       29.89       24.52      1.05 o
  -1   6   5      946.48     1009.54     25.22 o
   0   6   5        0.44        0.98      0.46 o
   1   6   5       20.01       18.91      0.85 o
   2   6   5      112.25      102.79     10.47 o
   3   6   5      124.02      116.89      4.14 o
   4   6   5        1.19        0.06      0.50 o
   5   6   5      183.18      158.22      4.24 o
   6   6   5       33.32       33.15      1.25 o
   7   6   5       17.16       16.78      1.64 o
   8   6   5        0.30       -0.27      0.52 o
  -8   7   5        9.48       11.71      4.14 o
  -7   7   5        5.35       12.56      5.55 o
  -6   7   5        6.97      -36.23     36.23 o
  -5   7   5      166.12      201.46      5.99 o
  -4   7   5      220.40      259.93      6.73 o
  -3   7   5       52.84       57.42      2.48 o
  -2   7   5      482.76      571.23     14.44 o
  -1   7   5       10.26       20.70      1.27 o
   0   7   5        7.10        7.95      0.55 o
   1   7   5        6.03        8.50      0.55 o
   2   7   5       63.20       43.96      5.43 o
   3   7   5        1.04        1.18      0.50 o
   4   7   5        4.97        2.67      0.68 o
   5   7   5        0.80        0.77      0.73 o
   6   7   5       41.61       39.59      1.48 o
   7   7   5        0.51        0.23      0.53 o
   8   7   5        9.72        6.71      1.30 o
  -8   8   5        0.18       -0.71      0.71 o
  -7   8   5       14.29      -21.54     31.40 o
  -6   8   5        0.05        0.15      6.91 o
  -5   8   5        3.01        2.09      0.52 o
  -4   8   5        8.19        9.18      3.66 o
  -3   8   5       15.96       22.03      1.30 o
  -2   8   5      733.05      890.04     24.99 o
  -1   8   5       23.20       41.52      3.27 o
   0   8   5       10.44       20.80      1.08 o
   1   8   5       22.30       17.09      1.20 o
   2   8   5       72.17       81.90      9.16 o
   3   8   5       11.60       13.36      1.26 o
   4   8   5       19.45       17.44      1.20 o
   5   8   5        1.43       -0.07      0.73 o
   6   8   5       37.70       45.80      2.77 o
   7   8   5        0.61        0.27      0.71 o
   8   8   5        3.05        2.63      1.15 o
  -8   9   5        6.71        4.28      0.95 o
  -7   9   5        3.11        5.17     16.61 o
  -6   9   5       11.69      -39.65     39.65 o
  -5   9   5       21.65       26.18      1.24 o
  -4   9   5        7.45       16.36      2.08 o
  -3   9   5       38.94       29.87      3.09 o
  -2   9   5      819.05      883.33     28.67 o
  -1   9   5       18.45       20.11      0.98 o
   0   9   5      144.32      149.21      6.26 o
   1   9   5       27.26       24.67      1.57 o
   2   9   5      188.27      173.22     11.27 o
   3   9   5       25.94       15.85      1.91 o
   4   9   5       11.20        7.02      1.05 o
   5   9   5       14.01       15.77      1.61 o
   6   9   5       19.51       23.07      1.99 o
   7   9   5        4.58        1.44      1.51 o
  -7  10   5        3.32        3.40      2.59 o
  -6  10   5       12.61        9.27      3.38 o
  -5  10   5        0.95        0.05      1.30 o
  -4  10   5        7.28        9.81      1.78 o
  -3  10   5      199.56      201.03      6.51 o
  -2  10   5      219.71      237.37      8.02 o
  -1  10   5       36.01       35.74      1.65 o
   0  10   5        0.63        0.14      0.34 o
   1  10   5      173.05      102.46      6.44 o
   2  10   5       22.31        8.60      2.21 o
   3  10   5       30.61       26.13      1.77 o
   4  10   5       21.25       18.34      1.81 o
   5  10   5       55.92       48.71      2.85 o
   6  10   5        3.60        1.40      1.11 o
   7  10   5        0.44       -0.13      1.21 o
  -7  11   5        1.75       -0.27      0.63 o
  -6  11   5        5.99        7.07      2.72 o
  -5  11   5        1.09        0.52      4.32 o
  -4  11   5       18.22       15.73     21.64 o
  -3  11   5       36.45       46.04      9.00 o
  -2  11   5       52.05       63.84     12.29 o
  -1  11   5        0.44       -0.44      0.44 o
   0  11   5       44.23       39.47      1.86 o
   1  11   5      420.12      400.60     17.36 o
   2  11   5        2.26        4.22      1.33 o
   3  11   5       47.58       56.30      2.99 o
   4  11   5       24.53       26.59      1.99 o
   5  11   5       45.59       36.84      3.42 o
   6  11   5        0.67        0.21      1.11 o
   7  11   5        5.83        7.13      1.55 o
  -6  12   5       20.15       -7.05     33.41 o
  -5  12   5        6.00        4.62     25.26 o
  -4  12   5        0.42       -0.37      4.81 o
  -3  12   5       27.22       25.99     10.98 o
  -2  12   5        4.70        6.88      1.11 o
  -1  12   5        0.26       -0.56      0.56 o
   0  12   5       11.75       11.01      2.62 o
   1  12   5       40.10       48.69      2.70 o
   2  12   5       10.70       11.78      1.42 o
   3  12   5       12.69       16.28      2.62 o
   4  12   5        8.74        7.78      1.42 o
   5  12   5        2.31        4.70      1.41 o
   6  12   5        9.47       11.38      1.71 o
  -6  13   5       15.42       19.70      2.11 o
  -5  13   5       14.70      -50.93     50.93 o
  -4  13   5        3.29        3.81      7.40 o
  -3  13   5       44.31       39.84      1.97 o
  -2  13   5        9.80        9.66      0.99 o
  -1  13   5        1.17        1.79      0.68 o
   0  13   5       13.53       13.08      2.01 o
   1  13   5       12.52       10.18      3.52 o
   2  13   5        7.83        7.54      2.31 o
   3  13   5       35.81       26.10      4.33 o
   4  13   5       61.31       54.35      3.13 o
   5  13   5        3.07        2.78      1.35 o
   6  13   5        3.84        5.19      1.40 o
  -5  14   5        0.57       -0.86     13.34 o
  -4  14   5        7.18        6.03      1.03 o
  -3  14   5       14.65       15.60      1.34 o
  -2  14   5       26.02       27.68      1.65 o
  -1  14   5        0.01       -0.36      0.68 o
   0  14   5        1.10       -0.92      0.92 o
   1  14   5       80.57       95.47      4.70 o
   2  14   5      105.11      101.00      8.35 o
   3  14   5        1.66        0.13      1.06 o
   4  14   5       16.18       15.89      1.92 o
   5  14   5        3.40        2.49      1.35 o
  -4  15   5        1.12        2.86      1.01 o
  -3  15   5       15.13       18.60      1.41 o
  -2  15   5        1.93        1.94      0.87 o
  -1  15   5       20.24       25.26      1.89 o
   0  15   5        0.59        0.91      1.14 o
   1  15   5       30.20       25.70      2.82 o
   2  15   5        0.30        0.92      1.20 o
   3  15   5        8.73        4.46      1.30 o
   4  15   5        1.13       -0.36      1.20 o
  -3  16   5        7.86        7.85      1.20 o
  -2  16   5        6.11        5.15      1.30 o
  -1  16   5        3.60        6.99      1.01 o
   0  16   5        9.59       11.46      2.01 o
   1  16   5        2.81        2.69      1.31 o
   2  16   5        4.42        5.78      1.61 o
   3  16   5       22.66       23.64      2.26 o
  -2  17   5        8.16        6.26      1.13 o
  -1  17   5       52.30       44.89      2.30 o
   0  17   5        1.81        3.53      2.21 o
   1  17   5        2.56        2.89      1.30 o
   2  17   5       36.77       43.79      2.98 o
  -8   0   6        4.85        0.00      1.01 o
  -4   0   6        4.04       -0.88     12.88 o
  -2   0   6      204.87      151.36      6.12 o
   2   0   6      492.32      609.13     24.05 o
   4   0   6      281.26      285.03     16.51 o
   6   0   6        0.90        4.41      0.72 o
   8   0   6        5.26        3.61      1.01 o
  -9   1   6        0.08       -0.77      0.77 o
  -8   1   6        3.37       -0.60      0.71 o
  -6   1   6      266.33      281.59     11.14 o
  -5   1   6        6.26        4.45      0.65 o
  -4   1   6        4.40       -0.48      6.07 o
  -3   1   6      527.97      473.19     17.23 o
  -2   1   6     1162.09     1251.02     36.85 o
  -1   1   6       32.42       13.60      2.09 o
   0   1   6      156.65      222.22     12.48 o
   1   1   6     2479.50     2133.83     83.98 o
   2   1   6     2217.98     2353.07     65.37 o
   3   1   6      147.73      152.69      6.26 o
   4   1   6        0.03        1.51      0.71 o
   5   1   6      379.79      360.41     11.27 o
   6   1   6      106.19       97.85      3.06 o
   7   1   6       12.69       18.75      0.97 o
   8   1   6        1.20        0.40      0.66 o
  -9   2   6        0.80       -0.17      0.92 o
  -8   2   6       11.00        6.24      1.14 o
  -7   2   6        1.88        3.14      3.53 o
  -6   2   6      315.60      325.62     10.96 o
  -5   2   6      171.91      160.09      5.58 o
  -4   2   6       80.69       80.47      2.23 o
  -3   2   6        0.05        0.45      2.79 o
  -2   2   6     1330.31     1533.55     47.08 o
  -1   2   6      296.06      447.42     23.69 o
   0   2   6      181.62      146.42      5.91 o
   1   2   6       24.60       33.30      1.49 o
   2   2   6        7.39        2.12      0.60 o
   3   2   6        1.13        1.39      0.16 o
   4   2   6      342.15      302.96     12.05 o
   5   2   6       81.01       67.13      2.60 o
   6   2   6      181.36      201.90      5.93 o
   7   2   6        0.00       -0.56      0.56 o
   8   2   6        2.73        5.96      0.92 o
  -9   3   6        0.17       -0.39      0.71 o
  -8   3   6        9.52        6.02      2.03 o
  -7   3   6        8.66        8.35      0.91 o
  -5   3   6       36.00       32.02      2.71 o
  -4   3   6      122.09      131.30      3.76 o
  -3   3   6        4.31        3.54      1.20 o
  -2   3   6      129.71      150.45      6.02 o
  -1   3   6      577.04      730.62     28.89 o
   1   3   6      583.14      557.77     31.20 o
   2   3   6       94.09      135.25      4.49 o
   3   3   6      140.80      145.46      4.23 o
   4   3   6       25.62       30.19      1.77 o
   5   3   6      211.32      201.07     10.29 o
   6   3   6        5.75        4.82      0.73 o
   7   3   6       14.97       13.86      0.80 o
   8   3   6        1.42        4.35      0.64 o
  -8   4   6       29.52       18.92      2.42 o
  -7   4   6       29.44       29.79      3.42 o
  -6   4   6        2.44        3.12      0.54 o
  -5   4   6      303.87      322.82      9.33 o
  -4   4   6        7.99       18.93     14.92 o
  -3   4   6      502.16      529.11     17.34 o
  -2   4   6      261.30      291.23      9.05 o
  -1   4   6       15.83       14.79      1.30 o
   0   4   6      101.17      108.50      6.24 o
   1   4   6      151.91      179.15      7.19 o
   2   4   6       10.78        6.05      0.41 o
   3   4   6        1.63        4.97      0.38 o
   4   4   6       38.47       27.72      2.01 o
   5   4   6       20.62       16.63      1.91 o
   6   4   6       34.78       33.83      1.66 o
   7   4   6        4.43        2.06      0.77 o
   8   4   6        3.36        1.57      1.00 o
  -8   5   6        3.05        4.92      0.92 o
  -7   5   6        1.35        2.02      5.32 o
  -6   5   6        2.84        0.60      2.63 o
  -5   5   6        5.69       58.17     25.56 o
  -4   5   6      233.62      195.34      5.60 o
  -3   5   6       31.12       28.72      3.11 o
  -1   5   6        0.04        1.26      0.25 o
   0   5   6      170.28      143.03      4.08 o
   1   5   6       23.22       17.45      0.84 o
   2   5   6      250.96      247.42      8.17 o
   3   5   6        4.83        4.32      0.88 o
   4   5   6      123.18      115.78      4.14 o
   5   5   6        0.64        3.34      1.21 o
   6   5   6        6.46        4.62      2.11 o
   7   5   6       18.28       13.26      1.17 o
   8   5   6        1.03        4.12      1.04 o
  -8   6   6        2.16        0.45      4.37 o
  -7   6   6       44.79       39.45      8.25 o
  -6   6   6        0.62        2.03      2.56 o
  -5   6   6      251.68      229.89      6.60 o
  -4   6   6       94.47       81.45      5.14 o
  -3   6   6      268.03      336.72      9.61 o
  -2   6   6        6.83        9.40      0.92 o
  -1   6   6      161.32      199.71      8.92 o
   0   6   6        0.98        0.91      0.45 o
   1   6   6      207.23      218.97      9.54 o
   2   6   6      149.27      123.41      5.19 o
   3   6   6       75.43       71.03      3.34 o
   4   6   6       21.26       11.98      1.00 o
   5   6   6       19.97       24.61      1.91 o
   6   6   6       99.12      101.63      4.91 o
   7   6   6       16.65       25.97      3.02 o
   8   6   6        1.20        2.62      2.01 o
  -8   7   6        3.30        6.99      1.91 o
  -7   7   6        5.16        2.36      7.03 o
  -6   7   6       15.05      -41.26     41.26 o
  -5   7   6        2.33       54.55     53.34 o
  -4   7   6        7.42       19.12      1.59 o
  -3   7   6       22.94       21.23      1.28 o
  -2   7   6       80.91       92.17      3.19 o
  -1   7   6      398.72      472.10     13.29 o
   0   7   6       67.67      108.41      3.22 o
   1   7   6       63.13       68.89      5.23 o
   2   7   6        0.21        0.14      0.55 o
   3   7   6      357.20      362.52     14.66 o
   4   7   6       31.40       36.60      2.76 o
   5   7   6      130.02      125.18      5.62 o
   6   7   6       14.18       16.72      1.71 o
   7   7   6        0.13       -0.81      1.61 o
   8   7   6        3.03        4.23      2.21 o
  -8   8   6        2.35        2.81      0.80 o
  -7   8   6       10.41      -37.64     38.45 o
  -6   8   6       28.20       27.02     32.61 o
  -5   8   6      102.90      107.28      3.02 o
  -4   8   6      141.38      147.91      4.50 o
  -3   8   6       48.72       65.96      2.55 o
  -2   8   6      374.34      411.66     11.72 o
  -1   8   6      515.02      575.68     23.30 o
   0   8   6        0.04        0.70      0.50 o
   1   8   6       92.15       67.19      3.47 o
   2   8   6       75.06       71.56      3.34 o
   3   8   6       10.02       14.53      1.26 o
   4   8   6        1.96        0.41      0.64 o
   5   8   6        0.78       -0.10      1.00 o
   6   8   6        0.00       -0.40      1.61 o
   7   8   6        1.17        1.21      1.81 o
  -7   9   6       11.96       11.93      2.96 o
  -6   9   6        0.77        0.38      4.59 o
  -5   9   6       11.58       11.86      2.41 o
  -4   9   6        9.98       14.33      1.12 o
  -3   9   6        4.52       49.92     27.38 o
  -2   9   6      392.02      417.84     11.93 o
  -1   9   6       14.07       22.42      1.16 o
   0   9   6        0.15        0.70      0.50 o
   1   9   6       26.42       22.89      4.03 o
   2   9   6       10.67       16.71      1.42 o
   3   9   6        6.39        2.21      0.73 o
   4   9   6       11.02       10.24      1.35 o
   5   9   6        1.33        1.09      1.06 o
   6   9   6        8.78        8.45      2.01 o
   7   9   6        0.96        1.21      1.81 o
  -7  10   6        5.27        4.22      0.86 o
  -6  10   6       17.54       17.43      3.14 o
  -5  10   6        0.04       -0.65      1.87 o
  -4  10   6        9.51       11.81      1.66 o
  -3  10   6       71.74       63.45      2.67 o
  -2  10   6      177.00      181.28      6.01 o
  -1  10   6       14.70      -32.41     34.42 o
   0  10   6        5.02        2.63      0.65 o
   1  10   6      222.28      219.75      9.18 o
   2  10   6       13.70        8.38      0.93 o
   3  10   6        0.77       -0.43      0.86 o
   4  10   6        6.91        5.72      1.12 o
   5  10   6      151.37      147.14      9.46 o
   6  10   6        5.10        5.84      2.01 o
   7  10   6       15.72       12.48      2.62 o
  -7  11   6        1.17        1.78      1.06 o
  -6  11   6        0.80       -0.25      3.95 o
  -5  11   6       17.53       18.77      3.50 o
  -4  11   6        1.01       -0.29      2.07 o
  -2  11   6       16.92       86.15     45.49 o
  -1  11   6        0.03        0.00      0.46 o
   0  11   6        5.41        1.79      0.72 o
   1  11   6      333.77      317.62     16.28 o
   2  11   6      312.12      295.96     12.31 o
   3  11   6       31.77       36.95      2.11 o
   4  11   6       31.43       30.95      2.14 o
   5  11   6       68.03       67.63      5.03 o
   6  11   6       28.40       24.76      3.22 o
  -6  12   6       30.50      -36.84     48.11 o
  -5  12   6        7.44        4.74      8.19 o
  -4  12   6        0.30       -0.25      8.89 o
  -3  12   6      116.10      108.27      7.23 o
  -2  12   6        6.40        9.48      1.31 o
  -1  12   6        0.36       -0.36      0.56 o
   0  12   6       35.40       31.94      2.14 o
   1  12   6      203.79      195.25     11.88 o
   2  12   6       49.40       33.62      3.22 o
   3  12   6        9.04       13.19      1.49 o
   4  12   6       14.83       14.26      3.42 o
   5  12   6       24.42       28.18      2.28 o
   6  12   6        0.80       -0.01      1.11 o
  -6  13   6        1.83        0.60      1.11 o
  -5  13   6       29.49      -55.56     55.56 o
  -4  13   6       19.74       19.92      4.45 o
  -3  13   6        9.14       10.61      4.68 o
  -2  13   6       36.74       31.63      2.52 o
  -1  13   6        1.61       -0.57      0.57 o
   0  13   6       14.64        8.43      3.22 o
   1  13   6        1.86        4.30      1.41 o
   2  13   6        0.62        1.41      0.92 o
   3  13   6       11.09       12.35      2.11 o
   4  13   6        4.17        2.87      1.20 o
   5  13   6        6.99        4.22      1.35 o
  -5  14   6        2.99        3.03      1.07 o
  -4  14   6        5.95        8.29      1.15 o
  -3  14   6        0.27        1.07      0.83 o
  -2  14   6        1.14        0.46      0.65 o
  -1  14   6        0.25        1.09      0.68 o
   0  14   6        0.30       -0.92      0.92 o
   1  14   6        1.30        2.31      1.14 o
   2  14   6        0.52        1.18      1.06 o
   3  14   6        3.98        1.89      1.20 o
   4  14   6        4.87        3.57      1.35 o
   5  14   6        2.81        0.91      1.28 o
  -4  15   6       37.17       36.13      2.04 o
  -3  15   6       12.95       14.27      1.34 o
  -2  15   6        3.69        5.24      0.96 o
  -1  15   6        1.76       -0.44      0.75 o
   0  15   6       28.01       28.65      2.62 o
   1  15   6        7.16        7.07      1.35 o
   2  15   6        0.25       -0.16      1.11 o
   3  15   6       10.13       12.96      1.77 o
   4  15   6        2.89        3.55      1.71 o
  -3  16   6        7.28       13.36      1.38 o
  -2  16   6        4.60        5.82      1.11 o
  -1  16   6        4.79        2.41      0.92 o
   0  16   6        5.52        5.62      1.35 o
   1  16   6       10.56        8.90      1.57 o
   2  16   6        5.26        3.07      1.35 o
   3  16   6       32.00       30.18      2.49 o
  -1  17   6        2.16        1.50      0.94 o
   0  17   6       26.92       26.53      2.05 o
   1  17   6        0.17       -0.11      1.15 o
  -9   0   7        2.29       -0.81      1.01 o
  -7   0   7       84.86       18.26     16.41 o
  -5   0   7       88.12        5.03     35.63 o
  -3   0   7      156.99      153.76      8.10 o
  -1   0   7      108.81      145.27      5.84 o
   3   0   7      553.52      414.52     16.51 o
   5   0   7      130.11      110.51      7.05 o
   7   0   7       12.54       25.16      2.82 o
  -9   1   7        2.87       -0.07      0.81 o
  -8   1   7        0.16       -0.67      0.67 o
  -7   1   7        2.21        2.69      2.34 o
  -6   1   7       10.28       83.94     16.91 o
  -5   1   7       87.72      -17.91     42.47 o
  -4   1   7        9.54        0.38     29.49 o
  -3   1   7      189.93      203.33      7.45 o
  -2   1   7      489.55      548.75     14.24 o
  -1   1   7      119.27      111.42      4.55 o
   0   1   7      404.73      465.58     26.17 o
   1   1   7        7.14        6.34      0.57 o
   2   1   7        1.58        3.47      0.48 o
   3   1   7       17.92       20.50      2.13 o
   4   1   7      634.11      574.72     22.92 o
   5   1   7      205.51      201.12      8.54 o
   6   1   7       11.69        6.25      1.20 o
   7   1   7        2.42        1.61      1.14 o
   8   1   7        3.06        6.78      1.49 o
  -8   2   7        4.12       -0.22      0.91 o
  -7   2   7      115.33      135.38      6.06 o
  -5   2   7      306.32       95.27      6.24 o
  -4   2   7        0.16       -0.29      2.06 o
  -3   2   7      612.97      582.22     18.25 o
  -2   2   7       75.29       65.82      5.46 o
  -1   2   7       38.39        8.10      1.62 o
   0   2   7       13.80       11.49      2.11 o
   1   2   7     1567.28     1637.21     64.33 o
   2   2   7        6.62       16.34      2.21 o
   3   2   7      183.75      196.39      6.51 o
   4   2   7       43.83       40.65      2.42 o
   5   2   7      849.36      840.52     33.52 o
   6   2   7       61.81       66.20      3.34 o
   7   2   7       30.47       24.93      1.99 o
   8   2   7        0.13        0.50      1.28 o
  -8   3   7        6.58        0.32      0.67 o
  -7   3   7      205.30      128.15      5.62 o
  -6   3   7       43.38       44.84      2.63 o
  -5   3   7      124.30      104.38     10.46 o
  -4   3   7       17.13       19.75      1.89 o
  -3   3   7      210.25      196.02      6.33 o
  -2   3   7      124.10      135.36      4.53 o
  -1   3   7      609.34      737.27     29.11 o
   0   3   7      455.82      435.56     17.29 o
   1   3   7        4.26       21.34      1.14 o
   2   3   7        1.38        3.21      0.29 o
   3   3   7        0.94        0.50      0.43 o
   4   3   7      369.45      334.52     17.89 o
   5   3   7      109.39       95.38      4.48 o
   6   3   7        8.41        9.06      1.28 o
   7   3   7       13.36       17.13      1.71 o
   8   3   7        7.74       10.26      1.71 o
  -8   4   7        3.11        1.59     11.57 o
  -7   4   7       54.43       43.29      2.82 o
  -6   4   7       52.31       56.95      3.05 o
  -5   4   7      251.18      306.10     12.53 o
  -4   4   7       50.22       62.07      6.75 o
  -3   4   7        0.36       31.00      7.05 o
  -2   4   7        3.85      -18.12     18.12 o
  -1   4   7        1.51        7.23      0.72 o
   0   4   7      237.89      259.87     14.69 o
   1   4   7       99.47      113.53      6.64 o
   2   4   7        0.10        0.23      0.48 o
   3   4   7       63.10       65.14      4.38 o
   4   4   7       96.46       65.18      7.05 o
   5   4   7        1.41        5.94      1.51 o
   6   4   7        0.00        0.70      1.00 o
   7   4   7        3.81        2.52      1.14 o
   8   4   7        0.58       -0.60      1.81 o
  -8   5   7        0.70       -0.58      8.50 o
  -7   5   7       14.94       11.30      2.08 o
  -6   5   7        4.17        0.47      7.96 o
  -5   5   7       66.36       78.80      2.97 o
  -4   5   7        1.36       39.65     19.93 o
  -3   5   7        2.76        2.06      1.07 o
   0   5   7        5.49        4.23      0.81 o
   1   5   7      336.35      323.98     10.50 o
   2   5   7       42.50       58.70      1.81 o
   3   5   7      140.83      137.04      5.76 o
   4   5   7        5.55        5.00      0.92 o
   5   5   7       22.42       22.11      1.77 o
   6   5   7        2.80        0.52      1.21 o
   7   5   7        1.06        1.16      1.20 o
   8   5   7        6.82        5.03      2.21 o
  -8   6   7        0.73        0.16      0.67 o
  -7   6   7       12.05        3.90      5.94 o
  -6   6   7        3.97        2.81     14.76 o
  -5   6   7        4.57       12.83      0.90 o
  -4   6   7        9.19       21.65      1.64 o
  -3   6   7       37.32       44.61      1.78 o
  -2   6   7      174.21      228.82      8.15 o
  -1   6   7       18.97       24.08      1.08 o
   0   6   7        0.27        0.86      0.36 o
   1   6   7       12.44       11.15      1.20 o
   2   6   7       51.68       44.68      1.74 o
   3   6   7       41.07       46.60      4.03 o
   4   6   7       22.95       31.72      5.13 o
   5   6   7       66.23       76.44      3.77 o
   6   6   7        1.53        1.61      1.14 o
   7   6   7       24.81       26.88      2.20 o
   8   6   7        3.97        3.42      2.01 o
  -8   7   7        0.00       -0.60      0.92 o
  -7   7   7        0.21        0.64      1.55 o
  -6   7   7       18.74      -41.47     41.87 o
  -5   7   7        4.81        8.34      4.52 o
  -4   7   7      261.14      276.24      8.14 o
  -3   7   7        4.11       22.75     31.60 o
  -2   7   7      301.59      355.24     10.09 o
  -1   7   7      292.39      303.53      9.99 o
   0   7   7      362.07      349.45     10.14 o
   1   7   7       30.30       32.96      1.77 o
   2   7   7       57.76       61.65      2.84 o
   3   7   7      108.80      101.03      7.15 o
   4   7   7       13.14       16.03      1.61 o
   5   7   7       17.91       17.64      3.02 o
   6   7   7        1.72        0.71      1.06 o
   7   7   7        5.64        6.64      2.01 o
  -8   8   7        0.10       -0.20      1.41 o
  -7   8   7        3.25        5.07      2.22 o
  -6   8   7        8.26      -35.02     42.47 o
  -5   8   7        1.22        1.96      2.05 o
  -4   8   7       48.67       39.60      4.39 o
  -3   8   7        4.43       23.15     39.05 o
  -2   8   7       52.49       80.92      2.61 o
  -1   8   7      248.03      250.76      8.33 o
   0   8   7      560.41      532.79     17.32 o
   1   8   7      254.37      247.99     10.18 o
   2   8   7        0.03        2.10      1.21 o
   3   8   7      125.42      114.57      5.12 o
   4   8   7       31.97       31.39      2.11 o
   5   8   7       68.82       57.97      4.23 o
   6   8   7        3.69        2.21      1.26 o
   7   8   7       10.87       13.69      2.42 o
  -7   9   7        7.62       13.14      7.39 o
  -6   9   7        0.65        1.27      3.77 o
  -5   9   7        4.81        5.83      3.83 o
  -4   9   7        0.10      119.77     52.74 o
  -3   9   7      150.76      154.75      5.42 o
  -1   9   7       24.00       26.94      1.81 o
   0   9   7      248.88      213.17      7.17 o
   1   9   7       64.04       65.88      3.02 o
   2   9   7      352.71      400.97     22.85 o
   3   9   7        0.00        0.40      0.85 o
   4   9   7      102.95      108.32      5.84 o
   5   9   7       10.27       13.74      1.55 o
   6   9   7        0.02        0.60      1.61 o
   7   9   7        1.23        2.21      1.81 o
  -7  10   7       18.62       16.99      1.92 o
  -6  10   7       70.92       86.21     17.03 o
  -5  10   7        0.01        0.39      0.68 o
  -4  10   7       12.25        7.65      3.11 o
  -3  10   7        8.70       19.06      1.08 o
   0  10   7      114.31      104.39      3.75 o
   1  10   7        9.61        9.39      1.54 o
   2  10   7        0.37        1.67      0.92 o
   3  10   7       61.27       54.11      2.92 o
   4  10   7        1.09        0.34      1.06 o
   5  10   7        7.94       11.27      2.21 o
   6  10   7       25.14       26.57      3.02 o
   7  10   7        0.03        2.21      2.01 o
  -6  11   7        0.74        0.47      2.29 o
  -5  11   7        3.32        3.84      0.85 o
  -4  11   7       13.19       10.92      2.57 o
  -3  11   7      148.33      173.46     14.00 o
  -2  11   7       24.08       34.27      6.26 o
  -1  11   7       64.20       62.84      2.81 o
   0  11   7       28.66       28.50      1.66 o
   1  11   7      185.86      198.58     12.78 o
   2  11   7       43.28       40.68      2.49 o
   3  11   7       12.52        9.78      2.31 o
   4  11   7        0.85       -1.21      1.21 o
   5  11   7        1.73        1.81      1.61 o
   6  11   7        0.17       -1.01      1.81 o
  -6  12   7        5.03        7.29      1.15 o
  -5  12   7        9.48      -31.60     51.73 o
  -4  12   7        4.23        0.65      4.79 o
  -3  12   7      175.61      180.12      8.91 o
  -2  12   7       36.06       43.03      2.41 o
  -1  12   7        0.04       -0.64      0.64 o
   0  12   7       74.15       73.68      2.94 o
   1  12   7      195.22      204.11     13.79 o
   2  12   7       84.15       26.77      2.82 o
   3  12   7       22.89       24.56      2.62 o
   4  12   7        0.11        0.20      1.61 o
   5  12   7       35.38       33.21      3.42 o
   6  12   7        8.66        5.84      2.21 o
  -5  13   7        1.56        1.20     13.16 o
  -4  13   7        0.92        0.10      9.82 o
  -3  13   7       53.78       61.51      2.66 o
  -2  13   7        0.27        0.70      0.69 o
  -1  13   7        3.89        3.53      0.97 o
   0  13   7       10.12       12.74      1.07 o
   1  13   7       54.82       65.00      3.48 o
   2  13   7        3.17        4.66      2.31 o
   3  13   7        6.88        3.62      1.61 o
   4  13   7       21.82       22.95      2.82 o
   5  13   7        1.95        1.41      1.81 o
  -5  14   7        6.88        5.52      1.12 o
  -4  14   7        7.39        4.17     11.07 o
  -3  14   7       10.41       14.43      1.30 o
  -2  14   7       14.67        9.33      1.26 o
  -1  14   7       23.26       23.23      1.74 o
   0  14   7        0.05        0.04      0.73 o
   1  14   7        0.07        0.20      1.00 o
   2  14   7        0.03       -0.12      0.85 o
   3  14   7        7.62        7.09      1.49 o
   4  14   7       13.68       12.48      2.42 o
  -4  15   7        2.13        2.30      1.03 o
  -3  15   7       39.04       38.33      2.04 o
  -2  15   7        0.00       -0.80      0.80 o
  -1  15   7       34.43       34.28      2.78 o
   0  15   7        0.66        2.14      0.87 o
   1  15   7       31.39       36.23      2.56 o
   2  15   7       18.26       18.34      2.31 o
   3  15   7       40.99       35.47      4.03 o
   4  15   7        0.13       -1.21      1.61 o
  -3  16   7        0.82        0.69      0.99 o
  -2  16   7        5.59        7.69      1.72 o
  -1  16   7        2.60        1.44      0.82 o
   0  16   7        2.24        1.75      0.87 o
   1  16   7       14.19       16.05      2.21 o
   2  16   7       17.81       15.70      2.92 o
  -8   0   8       13.06       21.94      3.02 o
  -6   0   8      118.53      113.12      7.45 o
  -4   0   8       11.69        8.51      1.51 o
  -2   0   8     1319.73     1629.56     59.04 o
   2   0   8      317.79      355.90     16.00 o
   4   0   8       62.78       73.87      4.83 o
   6   0   8       48.53       39.05      3.42 o
   8   0   8        6.38       14.90      2.62 o
  -7   1   8        7.48        9.65      1.49 o
  -6   1   8      451.72      499.63     18.75 o
  -5   1   8        4.21       26.10     27.81 o
  -4   1   8        8.19       -3.34     17.75 o
  -3   1   8       54.73       63.43      2.66 o
  -2   1   8      202.40      226.14      6.13 o
  -1   1   8      275.89      290.38     11.53 o
   1   1   8     1266.12     1229.37     48.39 o
   2   1   8       87.83       94.86      2.77 o
   3   1   8        8.41        9.94      1.31 o
   4   1   8       19.17       14.25      1.35 o
   5   1   8      538.35      550.63     22.20 o
   6   1   8        8.35       11.42      1.42 o
   7   1   8        1.66       -0.30      1.00 o
   8   1   8        1.77        4.46      1.51 o
  -7   2   8       44.02       59.24      8.86 o
  -6   2   8       63.76       57.56      3.13 o
  -5   2   8       36.55       36.16      3.93 o
  -4   2   8      127.70      115.56      4.98 o
  -3   2   8       44.42       49.58      2.20 o
  -2   2   8       18.24       28.52      1.02 o
  -1   2   8      229.00      208.69      7.78 o
   0   2   8      221.50      269.16     10.68 o
   1   2   8       36.34       61.12      8.25 o
   2   2   8      327.41      333.57      9.38 o
   3   2   8       35.35       21.61      1.91 o
   4   2   8       48.85       39.11      2.20 o
   5   2   8        5.65       12.16      1.42 o
   6   2   8        3.56        3.34      1.21 o
   7   2   8        6.40        4.23      1.28 o
   8   2   8        1.00        2.92      1.42 o
  -8   3   8       16.43       15.10      2.62 o
  -7   3   8       19.59       29.53      2.35 o
  -6   3   8       10.27       55.57     30.79 o
  -5   3   8       10.05       82.25     19.73 o
  -4   3   8        7.31       12.34      4.19 o
  -3   3   8       79.96       76.17      4.68 o
  -2   3   8       38.48       30.12      4.39 o
  -1   3   8      147.83      170.60      6.90 o
   0   3   8      390.37      388.70     15.44 o
   1   3   8      165.07      159.91     14.39 o
   2   3   8       76.92       55.76      2.99 o
   3   3   8        3.05        6.14      1.11 o
   4   3   8      566.07      513.52     20.57 o
   5   3   8       30.73       39.17      2.35 o
   6   3   8       63.92       71.83      3.63 o
   7   3   8        3.99        5.64      1.28 o
   8   3   8        2.85        5.74      1.57 o
  -8   4   8        0.78        0.28      1.04 o
  -6   4   8        0.13       -0.28      9.09 o
  -5   4   8        0.74       83.33     52.34 o
  -4   4   8        7.54       17.08      6.98 o
  -3   4   8      112.50      117.36      4.98 o
  -2   4   8       15.12       21.37      2.61 o
  -1   4   8        1.46        7.65      0.91 o
   0   4   8      540.82      463.97     25.97 o
   1   4   8      465.64      448.88     25.16 o
   2   4   8       22.49       21.94      1.38 o
   3   4   8      102.50      101.44      4.34 o
   4   4   8        0.26        0.97      0.77 o
   5   4   8      113.00       93.41      4.34 o
   6   4   8        3.02        4.62      1.20 o
   7   4   8       13.07       10.98      1.57 o
   8   4   8        7.23       10.87      1.71 o
  -8   5   8        1.68        0.93      1.04 o
  -7   5   8        1.01       42.91     28.46 o
  -6   5   8        8.24        0.78     38.75 o
  -5   5   8       15.59       14.06      5.75 o
  -4   5   8      293.90       81.02      6.74 o
  -3   5   8        0.06      -19.73     25.97 o
  -2   5   8       67.34       50.87      1.90 o
  -1   5   8       28.95       38.44      1.43 o
   0   5   8        5.17        8.22      0.70 o
   1   5   8       22.28       10.51      0.65 o
   2   5   8       12.79       13.54      0.73 o
   3   5   8        6.92        7.45      1.21 o
   4   5   8       60.96       66.42      3.26 o
   5   5   8       25.27       25.95      1.92 o
   6   5   8        0.34       -0.92      0.92 o
   7   5   8        1.57        2.46      1.20 o
   8   5   8        0.59        1.01      2.01 o
  -8   6   8       47.56       27.78      2.62 o
  -7   6   8       32.37       19.33      5.03 o
  -6   6   8        2.87        2.00      7.96 o
  -5   6   8       22.84       19.87      8.04 o
  -4   6   8       49.31       47.31      6.36 o
  -3   6   8       63.79       -1.58     13.65 o
  -2   6   8        0.02       -0.04      0.32 o
  -1   6   8      144.92      134.21      4.99 o
   0   6   8        1.38        2.29      0.92 o
   1   6   8      337.94      364.39     17.68 o
   2   6   8       39.37       40.23      4.07 o
   3   6   8       28.67       16.46      1.26 o
   4   6   8       16.79       13.45      2.52 o
   5   6   8      106.32      115.03      5.27 o
   6   6   8        1.07       -0.47      1.06 o
   7   6   8        3.49        6.72      1.49 o
  -8   7   8        0.04       -0.08      1.00 o
  -7   7   8       12.81      -15.70     34.22 o
  -6   7   8        0.25        0.55      8.16 o
  -5   7   8       18.40       10.16     26.16 o
  -4   7   8       19.88       63.36     21.24 o
  -3   7   8        8.84      -15.90     35.23 o
  -2   7   8        5.96        3.63      0.53 o
  -1   7   8      180.53      185.62      9.88 o
   0   7   8      358.89      366.75     11.68 o
   1   7   8       18.12       24.87      1.54 o
   2   7   8       28.42       31.01      1.77 o
   3   7   8        0.02       -0.40      0.67 o
   4   7   8       23.40       21.51      1.63 o
   5   7   8        1.36        0.85      1.06 o
   6   7   8        0.08       -0.23      1.06 o
   7   7   8       12.33       22.14      2.82 o
  -7   8   8        0.99        0.33      4.67 o
  -6   8   8        2.70        1.20      8.87 o
  -5   8   8        6.59        6.57      7.41 o
  -4   8   8        1.02       22.54     21.34 o
  -3   8   8      219.13      197.30      6.70 o
  -2   8   8       46.31       32.03      5.00 o
  -1   8   8       17.57       10.95      0.89 o
   0   8   8      313.48      274.75      9.06 o
   1   8   8      949.14      929.10     38.89 o
   2   8   8      118.36      109.35      5.33 o
   3   8   8        6.04        5.80      0.92 o
   4   8   8       20.77       25.81      1.83 o
   5   8   8        2.27        3.22      1.11 o
   6   8   8        0.15       -0.56      1.06 o
   7   8   8        2.36        3.22      2.01 o
  -7   9   8        0.00       -0.97      0.97 o
  -6   9   8       17.52      -20.73     34.42 o
  -5   9   8       16.62       19.92      4.47 o
  -4   9   8       33.85        6.46     18.00 o
  -3   9   8        3.34       26.37     42.67 o
  -2   9   8        0.38        3.40      0.65 o
  -1   9   8        2.57        3.27      0.61 o
   0   9   8        1.50        0.19      0.53 o
   1   9   8      407.28      375.79     12.40 o
   2   9   8       21.51       23.13      1.69 o
   3   9   8       63.00       71.14      5.54 o
   4   9   8        5.80        3.58      1.21 o
   5   9   8      137.56      128.47      5.90 o
   6   9   8        0.26        0.20      1.61 o
   7   9   8        2.34        1.01      1.81 o
  -7  10   8        0.32       -0.64      1.06 o
  -6  10   8       34.41       -8.05     35.43 o
  -5  10   8       46.35       26.95     21.46 o
  -4  10   8        5.96        4.94      1.25 o
  -3  10   8       20.09       24.09      6.07 o
  -2  10   8       68.35       75.33      2.87 o
  -1  10   8        1.74        2.37      0.89 o
   0  10   8       48.22       46.97      1.97 o
   1  10   8       60.42       56.28      2.27 o
   2  10   8       46.99       41.03      2.41 o
   3  10   8        1.84        6.62      1.20 o
   4  10   8       17.06       11.98      1.49 o
   5  10   8        0.61        0.99      1.20 o
   6  10   8        1.99       -1.01      1.81 o
  -6  11   8       11.73      -14.69     48.91 o
  -5  11   8       14.37       -7.65     47.91 o
  -4  11   8        8.63        7.04      2.80 o
  -3  11   8        0.02       64.01     43.68 o
  -2  11   8      436.67      459.53     15.19 o
  -1  11   8        0.97        0.97      0.68 o
   0  11   8        5.52        6.37      0.87 o
   1  11   8       14.11       11.07      1.28 o
   2  11   8       32.54       33.22      3.52 o
   3  11   8       21.27       20.62      1.77 o
   4  11   8       19.08       16.14      1.74 o
   5  11   8        0.32        0.60      1.61 o
   6  11   8        0.79        0.20      1.81 o
  -6  12   8        0.06        0.13      0.94 o
  -5  12   8        8.11        5.78      3.89 o
  -4  12   8       21.50       25.05      5.35 o
  -3  12   8        0.05        1.24      0.97 o
  -2  12   8       80.30       65.63      3.26 o
  -1  12   8        2.91        0.39      0.65 o
   0  12   8        0.20        0.14      0.70 o
   1  12   8       68.42       74.42      2.97 o
   2  12   8        7.79       10.10      1.42 o
   3  12   8        6.57        5.23      1.61 o
   4  12   8        1.01        3.02      1.61 o
   5  12   8        5.02        4.43      1.81 o
  -5  13   8       15.22       22.19      3.43 o
  -4  13   8       12.68      -12.68     55.56 o
  -3  13   8       18.98       22.01      4.43 o
  -2  13   8        4.02        2.01      0.97 o
  -1  13   8        0.94        0.37      0.82 o
   0  13   8        4.07        3.28      0.97 o
   1  13   8        5.78        5.90      1.11 o
   2  13   8       19.11       20.13      2.62 o
   3  13   8       21.76       22.14      2.62 o
   4  13   8       39.40       46.90      4.23 o
   5  13   8       19.67       16.30      2.82 o
  -4  14   8        0.85        2.45      6.30 o
  -3  14   8        0.05        1.38      0.92 o
  -2  14   8        0.93        1.99      0.77 o
  -1  14   8        2.08        0.06      0.92 o
   0  14   8        7.36        5.89      1.11 o
   1  14   8        4.08        3.54      0.97 o
   2  14   8        1.05        1.61      1.61 o
   3  14   8        0.72        2.01      1.81 o
   4  14   8        1.21       -0.40      1.81 o
  -3  15   8        6.00        2.82      1.04 o
  -2  15   8        7.51       11.43      1.45 o
  -1  15   8        2.06       -0.09      0.92 o
   0  15   8       45.81       51.33      2.89 o
   1  15   8        0.16       -0.85      0.85 o
   2  15   8       19.16       22.95      3.02 o
   3  15   8        9.10        6.44      2.21 o
  -2  16   8        0.48       -0.51      1.02 o
  -1  16   8        8.56       15.30      1.69 o
   0  16   8        6.59        9.35      1.21 o
   1  16   8        8.35        9.81      1.45 o
   2  16   8        0.40        1.81      2.01 o
  -7   0   9       51.54       58.37      4.63 o
  -5   0   9       20.65       84.94     42.47 o
  -3   0   9      342.42      386.57     21.84 o
  -1   0   9       78.09       51.93      3.02 o
   3   0   9      147.72      125.00      7.45 o
   5   0   9       14.68        9.46      1.81 o
   7   0   9        9.75        6.84      2.01 o
  -8   1   9        0.00       -0.42      1.35 o
  -7   1   9        3.40        3.79     10.23 o
  -6   1   9       23.58      113.53     18.92 o
  -5   1   9      125.49      160.78     13.15 o
  -4   1   9       34.58       32.20      1.84 o
  -3   1   9       17.68       12.57      1.16 o
  -2   1   9       33.50       31.74      2.04 o
  -1   1   9       99.67      106.82      4.34 o
   0   1   9      402.46      339.78     18.92 o
   1   1   9      117.76      143.32      5.76 o
   2   1   9      144.28      134.16      4.30 o
   3   1   9        0.16        0.30      0.50 o
   4   1   9      869.48      788.37     31.38 o
   5   1   9       37.84       42.44      2.42 o
   6   1   9        2.64        4.80      1.14 o
   7   1   9        0.07        0.20      1.14 o
   8   1   9        9.60       15.81      1.92 o
  -8   2   9        0.03        0.45      0.57 o
  -7   2   9       25.09       33.58      7.96 o
  -6   2   9       45.26       62.83      4.03 o
  -5   2   9       80.63      105.61      4.82 o
  -4   2   9        0.40        7.85     31.20 o
  -3   2   9       85.94       78.57      7.75 o
  -1   2   9       17.55       21.04      1.14 o
   0   2   9       43.36       38.47      1.71 o
   1   2   9       60.47       67.29      3.32 o
   2   2   9       54.20       59.38      1.81 o
   3   2   9       28.73       26.75      1.49 o
   4   2   9        6.58       10.38      1.31 o
   5   2   9       20.05       20.98      1.71 o
   6   2   9        8.63        4.53      1.14 o
   7   2   9       22.28       29.24      2.20 o
   8   2   9        3.72        3.29      1.49 o
  -8   3   9        1.05        0.44      1.21 o
  -7   3   9        5.94       84.14     85.15 o
  -6   3   9        1.27       46.56     32.32 o
  -5   3   9        7.97       58.40     26.58 o
  -4   3   9        0.19       14.48     25.36 o
  -3   3   9       40.62       60.09      6.71 o
  -2   3   9       20.75       -8.80     22.24 o
  -1   3   9      228.14      205.45      8.96 o
   0   3   9        7.04        8.05      1.01 o
   1   3   9     1175.13     1233.09     81.92 o
   2   3   9        5.69       15.62      0.83 o
   3   3   9       15.76       12.41      2.01 o
   4   3   9       61.58       61.99      3.06 o
   5   3   9        2.33        2.21      1.00 o
   6   3   9       20.55       16.48      1.63 o
   7   3   9        1.47        0.39      1.20 o
   8   3   9        1.80        3.07      1.49 o
  -8   4   9        2.88        7.05      2.21 o
  -7   4   9       14.19       26.50     18.47 o
  -6   4   9        3.14       40.06     31.60 o
  -5   4   9        1.59        2.16      7.15 o
  -4   4   9       13.13       10.17      7.93 o
  -3   4   9      130.97      124.07      9.51 o
  -2   4   9        9.80        6.27      0.50 o
  -1   4   9      722.20      673.04     62.00 o
   0   4   9        2.06        3.42      0.81 o
   1   4   9       58.27       61.59      3.82 o
   2   4   9       26.60       32.26      2.48 o
   3   4   9       77.98       70.59      5.84 o
   4   4   9      211.69      238.33      9.89 o
   5   4   9      104.35      103.57      4.77 o
   6   4   9        0.34        0.40      1.00 o
   7   4   9       37.02       37.92      2.63 o
   8   4   9        0.02       -1.20      1.20 o
  -7   5   9       47.33       53.65      5.05 o
  -6   5   9        0.06       -0.13      0.53 o
  -5   5   9       27.83       31.21      2.46 o
  -4   5   9      201.19      201.33      8.14 o
  -3   5   9       58.18       67.71     15.11 o
  -2   5   9        8.29        7.82      0.77 o
  -1   5   9       34.43       36.77      2.53 o
   0   5   9     1795.68     1723.65     96.02 o
   1   5   9        1.92        2.62      0.81 o
   2   5   9      244.85      266.51     10.75 o
   3   5   9       12.68       14.04      1.20 o
   4   5   9      741.84      732.18     29.25 o
   5   5   9        8.29       10.88      2.42 o
   6   5   9       21.41       25.34      2.06 o
   7   5   9        0.04       -0.26      1.20 o
  -7   6   9       36.32       49.58      9.36 o
  -6   6   9        0.32        1.01     10.66 o
  -5   6   9       19.52        6.05     26.00 o
  -4   6   9        2.78      101.05     44.28 o
  -3   6   9        2.41        4.76      0.71 o
  -2   6   9       18.91       17.60      3.42 o
  -1   6   9      339.87      322.94     10.58 o
   0   6   9      619.18      621.85     21.29 o
   1   6   9      217.22      234.19      7.76 o
   2   6   9      295.46      368.03     14.80 o
   3   6   9      224.07      221.92      9.18 o
   4   6   9      115.46       85.37      4.05 o
   5   6   9       16.92       24.02      1.83 o
   6   6   9        7.89        4.35      1.91 o
   7   6   9        1.19        0.58      1.26 o
  -7   7   9       38.04       17.19      6.44 o
  -6   7   9        1.70        0.90      9.04 o
  -5   7   9        8.74        2.50     23.79 o
  -4   7   9       35.18       37.01      4.22 o
  -3   7   9       14.07      -13.25     22.04 o
  -2   7   9        0.04       -0.40      0.81 o
  -1   7   9       17.61       13.55      1.06 o
   0   7   9        0.01        2.01      0.63 o
   1   7   9        3.16        7.24      1.41 o
   2   7   9        1.28       10.46      1.21 o
   3   7   9       32.35       23.40      1.63 o
   4   7   9       21.40       17.11      1.55 o
   5   7   9        0.06       -0.30      1.00 o
   6   7   9        1.14        2.00      1.11 o
   7   7   9        1.91        2.07      1.41 o
  -7   8   9        7.56        2.77      1.04 o
  -6   8   9        2.96        1.78      2.44 o
  -5   8   9        0.49       38.45     23.95 o
  -4   8   9       12.33        7.68      4.76 o
  -3   8   9        3.62        3.26      3.66 o
  -2   8   9       24.73       20.26      1.61 o
  -1   8   9       28.14       25.37      1.18 o
   0   8   9       48.06       29.39      1.81 o
   1   8   9       61.55       74.25      6.07 o
   2   8   9       33.10       25.46      1.30 o
   3   8   9       48.25       35.52      2.12 o
   4   8   9        2.77        6.35      1.81 o
   5   8   9        4.97       11.16      1.49 o
   6   8   9        2.11        1.26      1.20 o
   7   8   9        0.50        0.40      1.61 o
  -7   9   9        2.03        3.99      1.15 o
  -6   9   9        9.13        7.61      2.17 o
  -5   9   9        5.85      -17.91     46.90 o
  -4   9   9       50.75       -2.87     26.47 o
  -3   9   9       14.13       25.98      2.15 o
  -2   9   9        0.01       -0.25      0.53 o
  -1   9   9       50.65       48.27      1.97 o
   0   9   9      188.70      196.97     10.23 o
   1   9   9       57.04       62.52      2.39 o
   2   9   9       64.30       57.41      2.27 o
   3   9   9       46.79       55.96      4.43 o
   4   9   9       53.49       63.87      3.32 o
   5   9   9        2.29        1.80      1.11 o
   6   9   9        0.12        0.82      1.20 o
  -6  10   9       17.61       30.10      6.44 o
  -5  10   9        0.61       13.29     48.51 o
  -4  10   9        0.00       27.55     20.39 o
  -3  10   9       71.01       71.96      2.82 o
  -2  10   9       40.12       26.95      1.42 o
  -1  10   9        3.32        1.12      0.78 o
   0  10   9      222.59      227.94      7.67 o
   1  10   9       39.23       34.83      1.57 o
   2  10   9        2.40        0.43      0.57 o
   3  10   9        2.15        4.83      1.71 o
   4  10   9        3.23        3.25      1.11 o
   5  10   9        0.73       -0.46      1.06 o
   6  10   9        7.05        7.45      2.01 o
  -6  11   9        3.43        1.46      1.04 o
  -5  11   9        8.19        7.19      1.15 o
  -4  11   9        3.67        0.98      6.73 o
  -3  11   9        6.22        7.15      0.92 o
  -2  11   9        0.01        1.58      0.68 o
  -1  11   9       16.18       27.60      2.41 o
   0  11   9       14.34       15.33      1.07 o
   1  11   9        5.12        3.61      0.70 o
   2  11   9       36.21       41.30      2.13 o
   3  11   9       33.50       30.77      2.12 o
   4  11   9       31.25       29.30      2.26 o
   5  11   9        0.07       -0.40      1.61 o
   6  11   9        0.04       -1.61      1.61 o
  -5  12   9        0.00       27.17     55.96 o
  -4  12   9        2.82        2.87      2.34 o
  -3  12   9       23.84       30.76      8.06 o
  -2  12   9       49.07       38.99      1.85 o
  -1  12   9        1.96        3.16      0.71 o
   0  12   9       23.01       27.87      1.50 o
   1  12   9       22.17       22.68      1.65 o
   2  12   9        2.02        2.84      0.75 o
   3  12   9        0.58       -0.83      1.11 o
   4  12   9        7.57        6.24      1.81 o
   5  12   9        6.96        8.05      2.01 o
  -5  13   9        2.71        5.89      1.30 o
  -4  13   9       19.73       19.67      1.74 o
  -3  13   9        5.03       10.34      1.30 o
  -2  13   9        0.90        0.98      0.97 o
  -1  13   9        2.15        0.94      0.82 o
   0  13   9       13.97       13.50      1.30 o
   1  13   9        0.04       -0.34      0.82 o
   2  13   9        4.75        3.46      0.92 o
   3  13   9       24.67       21.54      2.62 o
   4  13   9        6.09        6.44      2.01 o
  -4  14   9        1.50        1.96      4.21 o
  -3  14   9       44.27       41.89      2.61 o
  -2  14   9        0.05        0.20      1.00 o
  -1  14   9        2.00        1.69      1.01 o
   0  14   9        0.00        0.60      0.97 o
   1  14   9        4.36        4.63      1.11 o
   2  14   9        4.16        3.95      1.00 o
   3  14   9       10.47       12.28      2.42 o
  -3  15   9       34.80       39.27      2.61 o
  -2  15   9        0.02       -1.11      1.11 o
  -1  15   9        0.48        0.28      1.11 o
   0  15   9        2.19        3.03      1.15 o
   1  15   9       14.15       12.60      1.45 o
   2  15   9        9.34       10.66      1.45 o
  -1  16   9       14.81       19.40      1.79 o
   0  16   9       26.80       30.68      2.18 o
  -8   0  10        1.44       -0.40      2.01 o
  -6   0  10        9.13       94.20     56.36 o
  -4   0  10       10.31       -4.43     28.78 o
  -2   0  10       65.20       62.50      2.70 o
   2   0  10        1.51        2.68      0.43 o
   4   0  10        0.20       -0.20      1.21 o
   6   0  10       45.06       44.08      3.62 o
  -8   1  10       55.02       66.11      3.77 o
  -7   1  10        6.79       15.70      1.71 o
  -6   1  10       71.75       71.41     12.09 o
  -5   1  10       20.24      118.73     31.49 o
  -4   1  10       89.11      104.38      4.36 o
  -3   1  10        1.32       -7.02     14.90 o
  -2   1  10       92.51       88.20      3.09 o
  -1   1  10        0.00        0.04      0.33 o
   0   1  10        2.26       11.07      0.81 o
   1   1  10       52.91       45.59      1.99 o
   2   1  10       25.02       18.29      0.73 o
   3   1  10       85.32       84.53      4.93 o
   4   1  10       34.67       33.11      1.99 o
   5   1  10        0.23        0.10      0.85 o
   6   1  10       28.56       26.57      1.99 o
   7   1  10       21.35       34.05      2.42 o
  -8   2  10        2.66        2.00      1.35 o
  -7   2  10        0.54        0.81      1.14 o
  -6   2  10       38.38       52.10     20.31 o
  -5   2  10        3.96       44.40     28.26 o
  -4   2  10        0.12        1.22      3.46 o
  -3   2  10        0.01       -0.63      7.21 o
  -2   2  10      130.52      159.34      5.27 o
  -1   2  10       27.21       39.45      1.85 o
   0   2  10      335.39      310.67     12.38 o
   1   2  10       44.99       41.07      2.11 o
   3   2  10        3.81        4.15      0.71 o
   4   2  10       40.57       26.33      1.77 o
   5   2  10        1.19        1.35      0.92 o
   6   2  10        0.10        1.21      1.00 o
   7   2  10        6.85        1.11      1.61 o
  -8   3  10       10.92       20.93      3.22 o
  -7   3  10        7.27       34.22     77.50 o
  -6   3  10       53.59       62.00      3.75 o
  -5   3  10       61.97       69.37     15.20 o
  -4   3  10       72.78       87.62     11.88 o
  -3   3  10       47.54        3.42     13.98 o
  -2   3  10       76.26       92.85      3.18 o
  -1   3  10        2.96        3.02      0.81 o
   0   3  10      177.35      200.45      8.11 o
   1   3  10       90.52      125.60      7.25 o
   2   3  10        0.68        1.31      0.36 o
   3   3  10      193.50      163.83      6.83 o
   4   3  10       64.89       70.95      3.48 o
   5   3  10       17.54       20.80      1.63 o
   6   3  10        2.08        5.08      1.14 o
   7   3  10        0.66        0.91      1.28 o
  -8   4  10       31.90       43.08      4.43 o
  -7   4  10       48.75       51.94      3.27 o
  -6   4  10        2.90        2.77     11.36 o
  -5   4  10        1.18        2.65     12.38 o
  -4   4  10        4.35       73.98     11.74 o
  -3   4  10      100.35       99.44      4.16 o
  -2   4  10       76.03       63.44      2.24 o
  -1   4  10        4.50       34.22     17.71 o
   0   4  10       47.89       28.78      2.21 o
   1   4  10      143.29      175.12     10.06 o
   2   4  10        7.06        6.03      0.50 o
   3   4  10       32.75       41.26      2.20 o
   4   4  10        1.68        3.77      1.51 o
   5   4  10       48.06       43.35      2.49 o
   6   4  10        0.32       -0.50      1.00 o
   7   4  10       40.43       59.98      3.48 o
  -7   5  10      104.29      122.97      5.80 o
  -6   5  10        0.94       -1.19     13.19 o
  -5   5  10        0.57       -0.49     18.24 o
  -4   5  10      143.55      136.82      5.98 o
  -3   5  10      168.78      140.44      6.80 o
  -1   5  10       21.68       20.59      1.39 o
   0   5  10       70.28       57.17      3.82 o
   1   5  10      622.18      552.54     31.00 o
   2   5  10        6.50        4.09      0.67 o
   3   5  10        7.47        7.20      0.97 o
   4   5  10      167.15      172.44      7.40 o
   5   5  10        1.36        3.02      1.00 o
   6   5  10        8.30        8.05      1.35 o
   7   5  10        2.58        2.92      1.42 o
  -7   6  10        0.60       65.62     39.05 o
  -6   6  10        3.46        3.20      9.49 o
  -5   6  10        0.04       -0.29      0.98 o
  -4   6  10        2.56       55.56     44.69 o
  -3   6  10      104.44       85.35      3.84 o
  -2   6  10        0.56        0.20      0.57 o
  -1   6  10       11.63       14.91      1.00 o
   0   6  10     1122.20     1087.84     42.84 o
   1   6  10      368.82      320.43     10.46 o
   2   6  10        2.01        4.43      1.21 o
   3   6  10        6.48        1.63      0.82 o
   4   6  10       52.23       56.42      4.93 o
   5   6  10       15.75        8.49      1.51 o
   6   6  10        0.02       -0.20      1.00 o
   7   6  10        1.82        4.02      1.49 o
  -7   7  10        1.18        2.21      2.01 o
  -6   7  10       22.29       -2.42     30.29 o
  -5   7  10        3.40        1.74      2.78 o
  -4   7  10       63.08       17.27     22.11 o
  -3   7  10       90.02       71.43     10.10 o
  -2   7  10       11.99        7.62      2.01 o
  -1   7  10      128.57      129.38      5.48 o
   0   7  10        2.53        2.86      1.21 o
   1   7  10       65.12       93.03      5.54 o
   2   7  10        3.04        5.15      1.71 o
   3   7  10      150.11      143.09     10.27 o
   4   7  10       14.83       17.38      1.63 o
   5   7  10        2.65        2.01      1.61 o
   6   7  10        0.00       -1.06      1.06 o
   7   7  10        3.15        3.74      1.49 o
  -7   8  10        1.94        0.70      0.81 o
  -6   8  10       13.87        5.03      8.25 o
  -5   8  10       10.13       13.22      1.42 o
  -4   8  10        0.94      -26.97     44.69 o
  -3   8  10       41.43      -14.90     39.05 o
  -2   8  10        0.20        1.11      0.71 o
  -1   8  10       97.36       78.56      3.56 o
   0   8  10       11.25        7.89      1.41 o
   1   8  10       89.00       98.12      4.26 o
   2   8  10        8.51        7.66      0.92 o
   3   8  10        1.24        6.51      1.01 o
   4   8  10        3.61        2.39      0.97 o
   5   8  10        0.08        0.54      1.06 o
   6   8  10        0.00        0.64      1.20 o
  -6   9  10        7.93        7.50      4.38 o
  -5   9  10       14.06       -5.45     32.81 o
  -4   9  10        2.28        3.35      7.69 o
  -3   9  10        0.34       -0.14     14.41 o
  -2   9  10        0.02        0.40      0.71 o
  -1   9  10       87.63       97.70      4.41 o
   0   9  10       47.25       50.48      2.49 o
   1   9  10        2.40        1.61      0.77 o
   2   9  10        4.47        2.18      0.82 o
   3   9  10       41.54       44.87      2.55 o
   4   9  10        7.12        4.97      1.15 o
   5   9  10        1.54       -0.28      1.11 o
   6   9  10        6.36        7.08      1.40 o
  -6  10  10        0.27        1.88      0.88 o
  -5  10  10       12.89       -9.66     50.52 o
  -4  10  10        0.10        8.98     21.45 o
  -3  10  10       14.94       13.27     14.29 o
  -2  10  10        0.99        0.11      0.56 o
  -1  10  10        0.63        0.51      0.56 o
   0  10  10        0.53        1.64      0.59 o
   1  10  10        8.42        7.73      0.73 o
   2  10  10       59.12       72.64      3.60 o
   3  10  10       70.26       76.40      6.53 o
   4  10  10        1.13        1.71      0.64 o
   5  10  10        0.42       -1.14      1.14 o
   6  10  10        0.15        0.20      1.81 o
  -6  11  10        0.00        0.60      1.01 o
  -5  11  10        0.55       14.31     24.63 o
  -4  11  10       17.07       -1.51     22.47 o
  -3  11  10        0.40       16.91     40.46 o
  -2  11  10        5.56        3.11      0.68 o
  -1  11  10        1.64        1.35      0.59 o
   0  11  10        0.17        0.72      0.59 o
   1  11  10        0.83        0.00      0.62 o
   2  11  10       60.45       69.14      3.15 o
   3  11  10        0.07        0.12      0.64 o
   4  11  10        3.39        3.47      1.26 o
   5  11  10        7.06        3.42      1.81 o
  -5  12  10       11.96      -18.12     55.56 o
  -4  12  10       12.94        8.31      2.01 o
  -3  12  10        0.12       43.88     42.27 o
  -2  12  10        0.58        1.47      0.71 o
  -1  12  10        0.14       -0.09      0.59 o
   0  12  10        6.38        5.99      0.83 o
   1  12  10       18.00       16.92      1.17 o
   2  12  10       54.99       56.39      4.18 o
   3  12  10        0.00       -0.10      0.75 o
   4  12  10        2.68        3.02      1.61 o
   5  12  10        1.72        1.21      1.61 o
  -4  13  10        0.86        3.00      2.75 o
  -3  13  10       32.27       13.49     44.49 o
  -2  13  10       20.70       23.95      1.74 o
  -1  13  10        0.26        1.07      0.82 o
   0  13  10        1.71        1.23      0.73 o
   1  13  10        1.90        0.95      0.73 o
   2  13  10        4.31        6.18      1.00 o
   3  13  10        0.99        1.64      0.97 o
   4  13  10        2.24        0.60      1.61 o
  -3  14  10       22.11       17.74      1.74 o
  -2  14  10        0.01        0.97      1.00 o
  -1  14  10        6.99        7.65      1.15 o
   0  14  10       60.60       73.60      4.23 o
   1  14  10        4.20        3.80      1.11 o
   2  14  10       13.08       16.34      1.91 o
   3  14  10       17.92       21.97      1.74 o
  -2  15  10        0.07       -0.56      1.00 o
  -1  15  10        0.04       -0.17      0.97 o
   0  15  10        2.03        2.68      1.11 o
   1  15  10        0.13        0.46      0.97 o
   2  15  10        2.89        2.45      1.11 o
  -7   0  11        1.57       -1.76     50.52 o
  -5   0  11       19.88      104.27     46.30 o
  -3   0  11        2.67        0.97     12.88 o
  -1   0  11        0.29        0.24      0.33 o
   3   0  11       36.12       60.19      4.03 o
   5   0  11       19.29       15.30      2.01 o
   7   0  11       45.81       50.12      4.43 o
  -8   1  11        2.91        4.23      1.57 o
  -7   1  11        3.98        5.66      5.37 o
  -6   1  11       44.02       71.64     10.15 o
  -5   1  11        2.39       21.28     29.65 o
  -4   1  11        0.87       -0.24      4.80 o
  -3   1  11       12.53      -15.50     21.54 o
  -2   1  11       56.15       50.62      2.28 o
  -1   1  11      297.35      299.94     11.96 o
   0   1  11      172.96      166.08     14.90 o
   1   1  11        4.53        7.66      0.70 o
   2   1  11      110.52      106.34      4.24 o
   3   1  11       13.17        8.55      2.01 o
   4   1  11      117.06      116.26      5.12 o
   5   1  11        0.72        2.03      0.92 o
   6   1  11       19.63       21.40      1.92 o
   7   1  11       19.25       19.09      1.99 o
  -8   2  11        5.80       10.35      1.77 o
  -7   2  11        1.42        0.97      9.74 o
  -6   2  11        0.49       74.84     35.93 o
  -5   2  11       35.63       48.95      6.65 o
  -4   2  11       12.65      -21.25     21.25 o
  -3   2  11        0.11        0.01      7.76 o
  -2   2  11      100.92       95.38      3.25 o
  -1   2  11      682.27      622.99     34.82 o
   0   2  11      123.52      119.45      4.91 o
   1   2  11       20.69       37.60      2.42 o
   2   2  11        6.87        6.95      0.63 o
   3   2  11      196.64      173.20      7.19 o
   4   2  11        2.96        3.91      0.92 o
   5   2  11        0.20        0.10      0.85 o
   6   2  11       31.31       40.11      2.56 o
   7   2  11       31.32       33.63      2.56 o
  -7   3  11        1.02        1.23      6.86 o
  -6   3  11       16.43       73.46     34.10 o
  -5   3  11       56.17       53.95      5.78 o
  -4   3  11        0.24        1.84     18.96 o
  -3   3  11        5.40        0.79      9.27 o
  -1   3  11      251.41      224.44     12.88 o
   1   3  11       45.16       77.70      4.63 o
   2   3  11       93.04       87.09      2.98 o
   3   3  11        1.70        3.75      0.91 o
   4   3  11      174.57      152.17      6.62 o
   5   3  11       17.35       18.58      1.63 o
   6   3  11        0.03        0.66      1.06 o
   7   3  11        9.22       13.08      1.77 o
  -7   4  11        8.62       14.14     11.33 o
  -6   4  11       27.02       24.91      3.43 o
  -5   4  11        5.96       33.41     29.79 o
  -4   4  11       75.94       64.28      3.12 o
  -3   4  11       70.83       61.99      5.60 o
  -2   4  11        2.67       11.88     16.30 o
  -1   4  11      583.12      497.79     27.98 o
   0   4  11       26.76       21.74      1.81 o
   1   4  11      301.99      342.60     19.32 o
   2   4  11        1.00        0.47      0.50 o
   3   4  11      253.72      247.79     12.78 o
   4   4  11        0.12        0.08      1.31 o
   5   4  11        0.40       -0.50      0.82 o
   6   4  11        8.55       15.38      1.63 o
   7   4  11        6.84       12.21      1.81 o
  -7   5  11       14.36       21.33      3.02 o
  -6   5  11        4.66        7.43     12.37 o
  -5   5  11       25.61       24.19      3.22 o
  -4   5  11       32.07       81.93     13.08 o
  -3   5  11       32.07       78.30     11.88 o
  -2   5  11      185.07      172.24      7.12 o
  -1   5  11       41.79       49.31      6.84 o
   0   5  11      591.76      616.15     34.62 o
   1   5  11        4.38       10.27      1.41 o
   2   5  11      229.16      186.19      7.61 o
   3   5  11       95.08       86.75      3.98 o
   4   5  11       19.55       16.76      2.01 o
   5   5  11        0.01       -0.67      0.92 o
   6   5  11        3.20        0.30      1.14 o
   7   5  11        2.18        2.19      1.40 o
  -7   6  11        1.03        2.75      1.35 o
  -6   6  11        7.72      -32.41     54.35 o
  -5   6  11        0.30       77.90     31.40 o
  -4   6  11        0.10        0.17      0.89 o
  -3   6  11        9.19       43.28      9.26 o
  -1   6  11      424.12      392.19     15.73 o
   0   6  11      120.64      113.46      8.45 o
   1   6  11       91.43       76.92      2.70 o
   2   6  11        2.26        2.05      0.67 o
   3   6  11       93.65      118.13      5.19 o
   4   6  11        2.37        4.51      1.06 o
   5   6  11       12.05        9.35      1.26 o
   6   6  11        2.02        4.03      1.26 o
   7   6  11        2.35        2.67      1.49 o
  -7   7  11        6.83       10.47      2.42 o
  -6   7  11        0.50       17.71     58.58 o
  -5   7  11        7.09      -22.52     22.52 o
  -4   7  11      188.70       48.11     44.89 o
  -3   7  11       12.01       22.54     23.95 o
  -2   7  11      129.85      127.00      5.48 o
  -1   7  11       22.96       26.71      3.02 o
   0   7  11      408.24      428.08     36.03 o
   1   7  11       83.52       84.49      7.55 o
   2   7  11       14.54       18.80      1.30 o
   3   7  11       39.59       44.96      2.46 o
   4   7  11      174.31      169.77      7.40 o
   5   7  11       16.38       15.50      2.62 o
   6   7  11        7.96        5.44      1.49 o
  -6   8  11        1.37       10.06     57.37 o
  -5   8  11        1.36       14.90     26.77 o
  -4   8  11       14.07      -33.82     42.27 o
  -3   8  11        0.57       -0.63     10.44 o
  -2   8  11        7.21        7.19      1.31 o
  -1   8  11       36.38       34.07      4.43 o
   0   8  11        0.12        1.21      0.91 o
   1   8  11        1.31        0.64      0.67 o
   2   8  11       15.17       10.85      1.11 o
   3   8  11       84.81       99.40      4.55 o
   4   8  11        5.26        8.89      1.26 o
   5   8  11        5.22        2.23      1.91 o
   6   8  11        0.00       -0.05      1.20 o
  -6   9  11       16.28       19.24      1.85 o
  -5   9  11        0.89        0.44      5.90 o
  -4   9  11        5.67        6.34     18.57 o
  -3   9  11        2.85        1.77      0.92 o
  -2   9  11       18.91       14.80      1.28 o
  -1   9  11       13.81        8.26      1.00 o
   0   9  11        2.30        3.18      0.77 o
   1   9  11       12.69       17.98      1.40 o
   2   9  11       13.73       13.95      1.35 o
   3   9  11       36.76       46.19      3.42 o
   4   9  11        2.08        2.13      0.97 o
   5   9  11        9.03       13.48      1.55 o
   6   9  11        0.05        0.49      1.26 o
  -6  10  11        6.63       13.69      2.62 o
  -5  10  11        1.22       -1.07      2.15 o
  -4  10  11       47.51       -3.97     30.19 o
  -3  10  11        2.94       -0.83      5.18 o
  -2  10  11        1.59        3.89      1.01 o
  -1  10  11       24.16       17.69      1.49 o
   0  10  11       94.78      104.88      4.70 o
   1  10  11       10.30        6.81      1.06 o
   2  10  11       16.87       17.04      1.55 o
   3  10  11        1.87        2.52      1.11 o
   4  10  11        3.29       -0.60      1.00 o
   5  10  11        0.33       -1.11      1.11 o
  -5  11  11       15.52       23.46      7.15 o
  -4  11  11        3.19        2.23      5.27 o
  -3  11  11        0.60        4.15      5.06 o
  -2  11  11        0.91        0.74      0.92 o
  -1  11  11        0.20        0.40      0.85 o
   0  11  11        0.03        0.87      0.82 o
   1  11  11        8.41        7.04      1.11 o
   2  11  11        0.03        0.11      0.92 o
   3  11  11       19.58       11.35      3.12 o
   4  11  11        9.30        6.61      1.40 o
   5  11  11        4.72        2.01      1.81 o
  -4  12  11        1.23        2.28      3.97 o
  -3  12  11       14.81       16.25      1.71 o
  -2  12  11       10.63        9.74      1.35 o
  -1  12  11        0.26       -0.10      0.85 o
   0  12  11        0.52       -0.50      1.00 o
   1  12  11        3.57        1.80      1.06 o
   2  12  11       50.55       51.31      2.98 o
   3  12  11       16.21       17.85      1.92 o
   4  12  11        1.52       -0.40      1.61 o
  -4  13  11        1.71        3.80     10.17 o
  -3  13  11        3.63       20.73     43.68 o
  -2  13  11       19.40       21.52      1.60 o
  -1  13  11       41.56       51.81      4.73 o
   0  13  11        2.77        1.87      0.75 o
   1  13  11        7.75       12.45      1.55 o
   2  13  11        2.22        3.45      1.35 o
   3  13  11       12.80       14.49      2.42 o
  -3  14  11       10.13        9.98      1.63 o
  -2  14  11        2.75        0.78      0.97 o
  -1  14  11       18.33       19.09      1.60 o
   0  14  11        3.66        6.00      1.04 o
   1  14  11       55.54       60.75      6.14 o
   2  14  11        1.50        1.39      0.88 o
   0  15  11        0.02        1.01      1.21 o
  -6   0  12       22.39       23.55      2.62 o
  -4   0  12       12.90        2.77     23.75 o
  -2   0  12      107.14       97.42      5.84 o
   2   0  12      113.85       87.96      5.23 o
   4   0  12       26.97       28.58      2.42 o
   6   0  12       15.69       22.95      3.02 o
  -7   1  12        0.90        1.81      1.28 o
  -6   1  12        5.75       28.09     35.74 o
  -5   1  12      100.60      122.83     11.55 o
  -4   1  12        7.84      -22.78     22.78 o
  -3   1  12        1.00        0.47      8.79 o
  -2   1  12       30.10       24.24      2.72 o
  -1   1  12       19.73       15.70      1.41 o
   0   1  12      229.41      246.93      9.82 o
   1   1  12        1.87        3.02      0.43 o
   2   1  12        0.06        0.20      0.43 o
   3   1  12       56.78       47.74      3.42 o
   4   1  12        7.28        5.65      1.31 o
   5   1  12        4.59        3.22      1.00 o
   6   1  12       99.31      117.07      5.55 o
   7   1  12        0.14        0.40      1.28 o
  -7   2  12        0.27       -0.39      1.11 o
  -6   2  12        2.30        5.11      6.33 o
  -5   2  12        9.07        8.64      1.56 o
  -4   2  12       19.72      -16.91     23.01 o
  -3   2  12       29.80       21.96      1.42 o
  -2   2  12      394.86      407.26     16.23 o
  -1   2  12      246.08      210.75     12.08 o
   0   2  12       56.92       31.00      2.01 o
   1   2  12       50.04       37.64      2.42 o
   2   2  12       23.67       21.16      0.92 o
   3   2  12       26.45       27.32      1.63 o
   4   2  12        0.18        0.53      0.81 o
   5   2  12        1.96        3.27      1.06 o
   6   2  12        4.27        2.01      1.28 o
   7   2  12       13.73       22.32      2.20 o
  -7   3  12        2.65        2.07      1.20 o
  -6   3  12        4.99        8.18      4.10 o
  -5   3  12        0.08       -0.69      7.06 o
  -4   3  12       84.57       85.85      9.04 o
  -3   3  12       14.41        3.72     33.11 o
  -1   3  12       28.64       27.78      2.01 o
   1   3  12       10.34        8.45      1.21 o
   2   3  12        6.58        8.66      1.21 o
   3   3  12       69.92       65.12      3.06 o
   4   3  12       10.97       12.66      1.20 o
   5   3  12       53.11       54.09      2.92 o
   6   3  12        3.14        1.12      1.20 o
   7   3  12        0.69       -0.10      1.28 o
  -7   4  12       15.60       24.76      2.20 o
  -6   4  12        3.70       41.89     32.10 o
  -5   4  12        2.70        0.47     11.37 o
  -4   4  12        4.28       46.70     47.71 o
  -3   4  12       36.36      -17.11     40.46 o
  -2   4  12       11.12       14.86      1.61 o
  -1   4  12       44.51       18.32     17.71 o
   0   4  12      245.37      214.98     12.28 o
   1   4  12        0.00        0.81      0.81 o
   2   4  12        1.42        0.20      0.81 o
   3   4  12        0.65       -0.11      1.21 o
   4   4  12      104.80       99.65      4.55 o
   5   4  12        4.76        4.63      1.41 o
   6   4  12       23.21       20.17      1.92 o
   7   4  12        6.67       12.26      1.92 o
  -7   5  12        0.01       -0.40      1.28 o
  -6   5  12        0.79       13.01     29.14 o
  -5   5  12        2.92        1.54     11.12 o
  -4   5  12        0.81       13.16     22.88 o
  -3   5  12       12.82       10.89      4.89 o
  -2   5  12       81.40       90.53      5.64 o
  -1   5  12       75.75       69.65      4.23 o
   0   5  12       71.56       86.35      5.43 o
   1   5  12      155.32      169.08      9.86 o
   2   5  12        7.17       10.16      1.31 o
   3   5  12       81.09       67.37      3.20 o
   4   5  12        0.04       -0.11      1.21 o
   5   5  12        1.88        2.32      1.06 o
   6   5  12       14.68       21.34      1.98 o
  -7   6  12       14.22       22.03      2.14 o
  -6   6  12        3.45       19.93     51.53 o
  -5   6  12        0.02        0.13      0.85 o
  -4   6  12        1.87        1.43      6.33 o
  -3   6  12       19.98       26.51      6.26 o
  -2   6  12       40.61       36.33      5.33 o
  -1   6  12       11.06       11.27      0.92 o
   0   6  12        2.59        2.45      0.60 o
   1   6  12        1.73        1.46      0.37 o
   2   6  12       78.21       82.28      3.69 o
   3   6  12        0.05        1.38      0.82 o
   4   6  12       28.70       37.70      2.26 o
   5   6  12        1.03        0.36      1.06 o
   6   6  12        0.34        0.79      1.20 o
  -6   7  12        8.53        6.37      3.87 o
  -5   7  12       10.68      -23.85     28.48 o
  -4   7  12        0.08       14.29     28.38 o
  -3   7  12       52.18       27.01     35.23 o
  -2   7  12        0.66       18.92     24.76 o
  -1   7  12        0.66        0.40      0.91 o
   0   7  12        1.43        3.85      0.67 o
   1   7  12        2.81        1.36      0.44 o
   2   7  12        0.22        0.28      0.67 o
   3   7  12        0.77        0.47      0.82 o
   4   7  12       13.51       13.25      2.62 o
   5   7  12        2.19        2.74      1.11 o
   6   7  12       11.81       12.28      2.82 o
  -6   8  12        6.02       14.28      1.91 o
  -5   8  12        1.69       41.06     31.60 o
  -4   8  12        2.34        1.39     11.39 o
  -3   8  12       12.40       13.89      1.81 o
  -2   8  12        7.98       10.06      1.06 o
  -1   8  12      155.12      163.45      6.90 o
   0   8  12       14.10       12.92      2.92 o
   1   8  12       94.81       96.84      4.26 o
   2   8  12      115.69      121.24      4.26 o
   3   8  12       84.41       84.02      3.98 o
   4   8  12        4.70        3.33      1.51 o
   5   8  12        3.29        4.31      2.21 o
   6   8  12        4.38        7.24      1.55 o
  -6   9  12        1.21        3.88      1.41 o
  -5   9  12        0.08       -0.75     14.88 o
  -4   9  12        5.42       -5.23     50.02 o
  -3   9  12        2.51        6.84     24.76 o
  -2   9  12       13.84        7.74      1.06 o
  -1   9  12       47.58       46.26      3.52 o
   0   9  12        2.36        3.07      0.77 o
   1   9  12        0.71        0.77      0.77 o
   2   9  12       20.85       27.35      1.83 o
   3   9  12        3.00        2.94      1.41 o
   4   9  12        6.09        2.09      1.11 o
   5   9  12        1.43        0.40      1.71 o
  -5  10  12       15.31      -31.20     54.55 o
  -4  10  12        9.35        4.72      8.05 o
  -3  10  12       12.34      -22.38     32.11 o
  -2  10  12       13.31       16.55      1.49 o
  -1  10  12       23.35       19.69      1.81 o
   0  10  12       25.36       24.13      2.52 o
   1  10  12        1.29        0.69      0.82 o
   2  10  12        0.80        0.45      0.92 o
   3  10  12        8.87       11.65      1.45 o
   4  10  12        2.86        3.86      2.11 o
   5  10  12        0.26       -0.38      1.15 o
  -5  11  12        1.13        2.01      1.81 o
  -4  11  12        5.19        2.99      2.67 o
  -3  11  12        0.70       -0.40      5.12 o
  -2  11  12       22.07       26.50      2.31 o
  -1  11  12       27.90       35.20      2.20 o
   0  11  12       18.38       22.01      1.77 o
   1  11  12        2.15        4.29      1.11 o
   2  11  12       42.34       55.78      3.04 o
   3  11  12        1.47        2.23      1.15 o
   4  11  12        1.01        0.96      1.26 o
  -4  12  12       15.67        1.41     46.30 o
  -3  12  12        0.80       -0.70      1.00 o
  -2  12  12        6.32        7.96      1.28 o
  -1  12  12        0.89        2.62      1.01 o
   0  12  12        0.13        0.08      1.06 o
   1  12  12        3.89        2.54      1.11 o
   2  12  12        1.61        1.76      1.20 o
   3  12  12       16.07       20.30      1.93 o
  -3  13  12        3.97       10.06     42.07 o
  -2  13  12       11.82        5.84      2.01 o
  -1  13  12        3.33        5.51      1.51 o
   0  13  12       41.16       40.45      2.63 o
   1  13  12        2.36        4.32      2.31 o
   2  13  12        3.33        4.60      1.35 o
  -3  14  12        0.23       33.41     48.31 o
  -1  14  12        7.64        8.45      2.01 o
   0  14  12        5.71        8.25      2.21 o
   1  14  12        7.40        8.66      2.01 o
  -7   0  13        0.64        0.40      1.61 o
  -5   0  13       32.17       39.25      3.22 o
  -3   0  13       10.65       14.09      1.61 o
  -1   0  13     1353.49     1256.25     70.05 o
   1   0  13      125.93      149.96      8.45 o
   3   0  13      185.05      147.14      8.86 o
   5   0  13       12.16       16.10      2.21 o
  -7   1  13        0.25       -1.01      1.14 o
  -6   1  13       22.95       31.05      8.43 o
  -5   1  13       10.41       13.11      8.89 o
  -4   1  13        0.93        3.18      5.25 o
  -3   1  13       24.82       27.75      1.63 o
  -2   1  13      387.96      387.70     15.51 o
  -1   1  13       12.77       18.32      1.61 o
   0   1  13       98.52      128.22      7.25 o
   1   1  13        5.55       12.88      1.21 o
   2   1  13        6.53        9.22      1.91 o
   3   1  13        1.69        2.73      0.71 o
   4   1  13        2.50        2.62      0.85 o
   5   1  13        0.70        1.61      1.00 o
   6   1  13        4.10        2.06      1.35 o
  -7   2  13        0.19       -0.13      1.20 o
  -6   2  13        1.92        3.08      5.66 o
  -5   2  13        0.03       -0.75     10.27 o
  -4   2  13       20.49       21.29      1.56 o
  -3   2  13       45.58       47.69      2.62 o
  -2   2  13       86.42       79.47      3.42 o
  -1   2  13        1.67        0.20      0.81 o
   0   2  13      115.98      100.24      5.84 o
   1   2  13        0.69        1.01      0.81 o
   2   2  13       10.10        3.82      0.63 o
   3   2  13        1.86        2.21      0.71 o
   4   2  13        2.72        3.02      0.85 o
   5   2  13       45.13       49.34      2.77 o
   6   2  13        0.32        1.11      1.35 o
  -7   3  13        3.98        4.71      1.40 o
  -6   3  13       16.41       19.47      7.21 o
  -5   3  13        7.25        3.15     12.25 o
  -4   3  13        2.21       40.91     24.44 o
  -2   3  13       29.02       28.02      3.02 o
  -1   3  13       76.05       65.22      4.03 o
   0   3  13        9.79       10.06      1.41 o
   1   3  13       81.72       64.01      4.03 o
   2   3  13       13.30        6.84      1.21 o
   3   3  13        0.03        0.60      1.21 o
   4   3  13        0.38       -0.81      0.81 o
   5   3  13        2.49        1.01      1.00 o
   6   3  13        0.19        2.02      1.71 o
  -7   4  13        0.41        0.30      1.28 o
  -6   4  13        6.00       32.23     33.11 o
  -5   4  13        3.29       28.78     32.41 o
  -4   4  13       18.99      -51.73     51.73 o
  -3   4  13        6.38        8.62     14.43 o
  -2   4  13       84.29       76.06      4.53 o
  -1   4  13      263.12      239.33     13.69 o
   0   4  13        1.98        3.42      1.01 o
   1   4  13       34.51       24.96      2.01 o
   2   4  13        0.53        0.40      1.01 o
   3   4  13       61.49       57.13      2.77 o
   4   4  13        1.59        3.02      0.92 o
   5   4  13        3.27        5.08      1.20 o
   6   4  13       17.23       21.57      2.06 o
  -6   5  13        1.01        2.05      2.81 o
  -5   5  13       15.22      -57.97     57.97 o
  -4   5  13       14.30       13.99      1.28 o
  -3   5  13      117.24       97.34      4.34 o
  -2   5  13        6.54        8.66      1.21 o
  -1   5  13       20.41       22.97      2.31 o
   0   5  13        3.38        3.82      1.01 o
   1   5  13        8.28        5.03      1.01 o
   2   5  13        1.00        1.39      0.70 o
   3   5  13       14.40       20.26      1.91 o
   4   5  13        0.18       -0.82      0.82 o
   5   5  13        1.31        1.56      1.11 o
   6   5  13       12.93       14.09      1.77 o
  -6   6  13        1.93        2.96      1.20 o
  -5   6  13        0.35       -1.42     17.13 o
  -4   6  13       31.30       12.82     71.16 o
  -3   6  13        1.55        0.23      6.18 o
  -2   6  13       58.49       45.78      2.35 o
  -1   6  13       76.19       73.42      3.26 o
   0   6  13       47.19       44.08      3.22 o
   1   6  13       49.85       53.74      3.82 o
   2   6  13       31.67       34.81      2.92 o
   3   6  13      114.54      106.28      6.44 o
   4   6  13        6.74        6.74      1.15 o
   5   6  13       13.47       17.51      1.69 o
   6   6  13        1.44        5.18      1.81 o
  -6   7  13        0.08        2.01      1.14 o
  -5   7  13        9.36       12.17      8.92 o
  -4   7  13       28.51       29.89     12.69 o
  -3   7  13        0.40       -1.18      5.03 o
  -2   7  13        0.84       34.62     26.77 o
  -1   7  13        0.08        0.89      0.81 o
   0   7  13        0.01        0.10      0.52 o
   1   7  13       26.92       28.02      1.37 o
   2   7  13        1.43        2.42      0.82 o
   3   7  13       35.06       42.09      5.43 o
   4   7  13       20.44       24.73      1.89 o
   5   7  13        3.34        0.69      1.15 o
  -6   8  13       19.77       38.82      2.63 o
  -5   8  13        1.31        0.18     17.08 o
  -4   8  13        2.92        2.82      1.00 o
  -3   8  13        2.50       24.76     27.17 o
  -2   8  13        5.45        5.47      2.05 o
  -1   8  13       10.63        7.01      0.92 o
   0   8  13       82.18       73.27      4.83 o
   1   8  13        1.07        1.57      0.67 o
   2   8  13        7.26        4.40      0.72 o
   3   8  13       49.32       47.09      2.61 o
   4   8  13        2.18        0.16      1.71 o
   5   8  13       29.02       21.59      2.03 o
  -5   9  13        4.38      -40.26     53.34 o
  -4   9  13        4.64        2.51     12.40 o
  -3   9  13        0.36        1.11      0.85 o
  -2   9  13       14.19       15.27      1.35 o
  -1   9  13        3.70        4.48      1.00 o
   0   9  13       27.63       23.03      1.55 o
   1   9  13       10.59       10.81      1.20 o
   2   9  13       26.27       30.20      3.52 o
   3   9  13        0.68       -0.29      0.97 o
   4   9  13       10.77        6.94      1.30 o
   5   9  13       21.97       37.78      2.66 o
  -5  10  13       34.38       55.56      4.63 o
  -4  10  13        0.23       -0.09      3.14 o
  -3  10  13        2.03        1.63      1.32 o
  -2  10  13        2.49        0.59      0.92 o
  -1  10  13       39.48       44.38      2.92 o
   0  10  13        3.96        2.49      1.01 o
   1  10  13       39.93       41.40      2.41 o
   2  10  13        9.55       14.11      2.52 o
   3  10  13       62.89       65.44      3.47 o
   4  10  13        3.87        5.59      1.30 o
  -4  11  13       16.20      -18.92     44.49 o
  -3  11  13        2.25       -0.97      6.10 o
  -2  11  13       20.11       16.91      1.57 o
  -1  11  13        6.43        9.30      1.28 o
   0  11  13       38.14       34.11      2.20 o
   1  11  13       29.87       41.47      3.82 o
   2  11  13        8.26       16.15      1.60 o
   3  11  13       43.81       53.73      3.09 o
  -3  12  13       17.02       22.84      5.67 o
  -2  12  13       11.62        9.80      1.51 o
  -1  12  13        1.03        2.64      1.06 o
   0  12  13        0.23        1.01      1.14 o
   1  12  13        0.55        0.30      1.11 o
   2  12  13       13.46       11.08      1.61 o
   3  12  13       15.57       17.82      1.93 o
  -3  13  13       24.25      -12.28     40.86 o
  -2  13  13        2.13        0.15      1.11 o
  -1  13  13        0.03       -0.30      1.14 o
   0  13  13        4.85        4.88      1.35 o
   1  13  13        1.20        1.20      1.20 o
  -6   0  14        1.67        4.03      1.81 o
  -4   0  14      138.23       19.12     40.46 o
  -2   0  14       43.92       59.38      3.82 o
   2   0  14       29.65       28.18      2.01 o
   4   0  14       20.37       19.93      2.21 o
   6   0  14        0.30       -0.40      1.81 o
  -6   1  14        0.93        1.31      1.14 o
  -5   1  14       13.32       24.33      3.33 o
  -4   1  14       23.17       26.67     11.60 o
  -2   1  14       37.92       43.31      2.71 o
  -1   1  14      114.92       91.79      5.43 o
   0   1  14       13.32        9.66      1.01 o
   1   1  14        5.88        7.05      1.01 o
   2   1  14       22.06       19.56      1.20 o
   3   1  14        0.06       -0.30      0.71 o
   4   1  14        2.41        0.92      1.11 o
   5   1  14        0.34       -0.81      1.00 o
   6   1  14        4.04        7.22      2.21 o
  -6   2  14        0.80       -0.56      1.06 o
  -5   2  14        0.83        2.49      9.41 o
  -4   2  14       74.65        7.39     27.64 o
  -3   2  14       10.42        6.62      0.92 o
  -1   2  14       17.87       20.33      1.81 o
   0   2  14      126.38      132.85      7.65 o
   1   2  14       12.69       13.08      1.41 o
   2   2  14       41.50       27.11      2.01 o
   3   2  14       33.37       39.03      2.42 o
   4   2  14       18.24       22.54      3.62 o
   5   2  14        0.75        2.72      1.20 o
   6   2  14       80.58      102.08      5.33 o
  -6   3  14       17.61       21.11      1.83 o
  -5   3  14        9.37      -24.71     38.14 o
  -4   3  14        7.86       10.17      1.14 o
  -3   3  14        3.18       38.45     30.19 o
  -2   3  14       70.75      -41.67     41.67 o
  -1   3  14        0.52        3.42      1.01 o
   0   3  14       42.95       54.35      3.62 o
   1   3  14        4.55        4.83      1.01 o
   2   3  14        0.04        0.40      0.81 o
   3   3  14       11.60        9.71      1.06 o
   4   3  14       11.02       13.85      1.42 o
   5   3  14        3.04        2.91      1.61 o
   6   3  14        9.85        7.94      1.63 o
  -6   4  14        0.01        0.15      1.06 o
  -5   4  14        0.80        2.31      1.00 o
  -4   4  14        5.15        5.23      1.00 o
  -3   4  14       54.76       43.66      2.28 o
  -2   4  14      153.18      158.18      6.55 o
  -1   4  14       18.06       20.53      1.81 o
   0   4  14        7.67        9.46      1.21 o
   1   4  14        0.20        1.41      0.81 o
   2   4  14      133.92      123.39      7.65 o
   3   4  14        3.63        6.22      0.92 o
   4   4  14        7.07        5.67      1.11 o
   5   4  14       16.57       16.69      1.69 o
   6   4  14       12.44       17.42      1.98 o
  -6   5  14        0.02       -0.20      1.14 o
  -5   5  14        3.53        0.85     12.06 o
  -4   5  14        0.03        0.20      0.85 o
  -3   5  14       47.29       65.64      3.03 o
  -1   5  14       10.42       15.70      1.81 o
   0   5  14        2.94        1.61      1.01 o
   1   5  14       27.75       26.97      2.21 o
   2   5  14        0.10       -0.20      1.01 o
   3   5  14        7.76        8.73      1.06 o
   4   5  14        0.02       -0.82      0.82 o
   5   5  14        5.70        5.32      1.26 o
  -6   6  14        1.36        3.77      1.20 o
  -5   6  14        0.37       -0.56      0.92 o
  -4   6  14        3.65        0.24      7.12 o
  -3   6  14       26.53       36.34      2.01 o
  -2   6  14        0.51       19.93     26.37 o
  -1   6  14       23.03       24.97      1.40 o
   0   6  14        6.69        6.24      1.21 o
   1   6  14       20.08       20.53      2.01 o
   2   6  14       42.52       41.28      3.02 o
   3   6  14        9.15        7.05      1.21 o
   4   6  14        2.08        4.05      1.11 o
   5   6  14       28.27       31.43      2.32 o
  -5   7  14        7.54        4.34      7.33 o
  -4   7  14        1.30      -15.30     45.09 o
  -3   7  14       12.79      -35.63     35.63 o
  -2   7  14        2.89        6.84      0.92 o
  -1   7  14        0.12        0.04      0.67 o
   0   7  14        6.86        7.78      0.82 o
   1   7  14        6.85       10.51      1.81 o
   2   7  14       39.62       43.47      2.32 o
   3   7  14        0.08        0.05      0.82 o
   4   7  14        0.46       -0.97      0.97 o
   5   7  14        7.92        9.23      1.60 o
  -5   8  14        0.45        1.02      1.06 o
  -4   8  14        3.25        4.57      9.79 o
  -3   8  14        8.13       11.16      1.28 o
  -2   8  14       30.06       -1.61     27.17 o
  -1   8  14       50.28       53.30      2.63 o
   0   8  14       26.99       26.49      1.63 o
   1   8  14       33.57       35.44      1.98 o
   2   8  14        0.00        1.09      0.64 o
   3   8  14        0.04       -0.88      0.88 o
   4   8  14        9.97        7.51      1.26 o
  -4   9  14        8.46        5.15     12.31 o
  -3   9  14       29.21       29.02      2.81 o
  -2   9  14        0.74        0.37      1.05 o
  -1   9  14        3.32        6.27      1.00 o
   0   9  14        0.93       -0.72      0.82 o
   1   9  14        5.78       10.70      1.15 o
   2   9  14      104.07      136.47      8.86 o
   3   9  14       42.72       47.02      2.66 o
   4   9  14        1.66        2.14      1.15 o
  -4  10  14       40.88      -33.21     43.08 o
  -3  10  14        1.31       -0.59     10.60 o
  -2  10  14        3.09        4.34      1.14 o
  -1  10  14        6.82        8.03      1.20 o
   0  10  14       12.73       10.68      1.31 o
   1  10  14        0.65        1.18      0.97 o
   2  10  14        0.15        1.01      1.41 o
   3  10  14        0.55        0.16      1.00 o
  -3  11  14        5.91        1.50     22.75 o
  -2  11  14       10.47       14.99      1.57 o
  -1  11  14       59.36       64.10      3.34 o
   0  11  14        2.35        0.76      1.06 o
   1  11  14        0.68       -0.72      1.21 o
   2  11  14        1.71        4.90      1.26 o
   3  11  14        4.15        4.54      1.30 o
  -3  12  14        1.13      -15.30     39.25 o
  -2  12  14       36.29       45.07      2.70 o
  -1  12  14       16.95       14.34      1.57 o
   0  12  14        6.75        5.72      1.35 o
   1  12  14       12.44       11.80      1.55 o
   2  12  14        0.02        0.20      1.81 o
  -5   0  15        8.98       16.38      2.21 o
  -1   0  15      178.14      208.13     11.88 o
   1   0  15      138.28      107.29      6.24 o
   3   0  15        3.82        5.64      1.41 o
   5   0  15       52.98       55.76      4.43 o
  -6   1  15       13.76       16.39      1.71 o
  -5   1  15       51.51       57.93      7.39 o
  -4   1  15        2.73        0.92      7.33 o
  -3   1  15       15.75       17.17     20.94 o
  -2   1  15      236.99      238.39     10.47 o
  -1   1  15      119.59      103.87      6.24 o
   0   1  15       12.83        6.84      1.01 o
   1   1  15        0.15        0.00      0.81 o
   2   1  15        7.67       15.00      1.06 o
   3   1  15        2.25        3.58      0.85 o
   4   1  15        2.46        2.94      1.01 o
   5   1  15        3.00        3.52      1.28 o
  -6   2  15        4.40        4.93      1.28 o
  -5   2  15        0.67        0.45      2.95 o
  -4   2  15        0.77       -0.73     17.40 o
  -3   2  15       31.83       36.07      1.99 o
  -2   2  15       21.30       -3.42     42.27 o
  -1   2  15       79.20       78.10      4.83 o
   0   2  15       61.49       69.45      4.23 o
   1   2  15       19.62       15.50      1.41 o
   2   2  15        0.56        0.58      0.63 o
   3   2  15        2.85        1.88      0.81 o
   4   2  15        8.50       10.81      1.28 o
   5   2  15        8.85       10.73      1.71 o
  -6   3  15        0.72        1.50      1.20 o
  -5   3  15        0.11       -0.90     14.16 o
  -4   3  15        3.29        5.43      1.00 o
  -3   3  15        0.39       -0.83     17.18 o
  -2   3  15       80.17       87.63      9.46 o
  -1   3  15       45.36       42.07      2.82 o
   0   3  15        3.38        5.03      1.01 o
   1   3  15        0.36       -0.40      0.81 o
   2   3  15        8.01       10.67      1.61 o
   3   3  15        7.72        8.27      1.81 o
   4   3  15        1.91        1.15      0.92 o
   5   3  15        0.92       -0.30      1.14 o
  -6   4  15        5.91        6.57      1.35 o
  -5   4  15        8.64      -23.78     29.39 o
  -4   4  15        4.73        5.06      1.00 o
  -3   4  15        0.01       -0.22      6.12 o
  -2   4  15      119.85      122.19      5.19 o
  -1   4  15       27.74       21.14      2.01 o
   0   4  15        1.85        2.01      1.01 o
   1   4  15       16.05       14.69      1.61 o
   2   4  15       13.81       13.49      1.81 o
   3   4  15       24.10       20.49      1.55 o
   4   4  15        5.46        6.46      1.11 o
   5   4  15        8.57        9.20      1.45 o
  -5   5  15        2.83        4.12     19.10 o
  -4   5  15        0.20       -0.15      0.82 o
  -3   5  15       15.13      -20.87     27.14 o
  -2   5  15        2.93        1.01      1.01 o
  -1   5  15        0.27        0.60      1.01 o
   0   5  15        2.69        1.41      1.01 o
   1   5  15        3.82        2.42      1.21 o
   2   5  15        5.49       14.49      2.01 o
   3   5  15        0.73        3.90      1.21 o
   4   5  15        0.00       -1.02      1.81 o
   5   5  15        1.43        3.58      2.21 o
  -5   6  15        0.12        0.53      0.92 o
  -4   6  15        0.04       -0.53     16.30 o
  -3   6  15       10.82      -40.06     40.06 o
  -2   6  15       22.28       17.31      1.81 o
  -1   6  15        0.19        0.20      0.63 o
   0   6  15       10.17        9.66      1.41 o
   1   6  15       10.04       10.47      1.61 o
   2   6  15       90.28       90.34      4.83 o
   3   6  15       15.44        7.83      1.11 o
   4   6  15       34.36       31.58      2.18 o
   5   6  15       42.51       48.51      4.63 o
  -5   7  15        2.33        3.60      1.06 o
  -4   7  15        0.41        0.50      5.81 o
  -3   7  15        5.53        2.03     12.38 o
  -2   7  15        1.58        3.44      0.92 o
  -1   7  15        1.91        2.21      0.77 o
   0   7  15        2.11        3.41      0.70 o
   1   7  15       18.13       20.93      2.21 o
   2   7  15       29.95       28.13      1.74 o
   3   7  15        0.18       -0.81      0.85 o
   4   7  15        2.33        1.57      1.11 o
  -4   8  15       17.64      -43.68     43.68 o
  -3   8  15        8.67       -9.29     44.28 o
  -2   8  15        0.50        0.41      1.99 o
  -1   8  15        7.78       10.05      1.11 o
   0   8  15       12.78       14.03      1.26 o
   1   8  15        0.38        2.66      0.82 o
   2   8  15       56.34       60.90      3.04 o
   3   8  15        0.04       -0.06      0.97 o
   4   8  15        0.06        0.78      1.11 o
  -4   9  15        2.99        1.33      6.81 o
  -3   9  15       10.81       -4.37     31.30 o
  -2   9  15       29.10       25.71      6.68 o
  -1   9  15        1.71        1.87      0.97 o
   0   9  15       29.81       28.46      1.83 o
   1   9  15       10.63       14.47      1.40 o
   2   9  15        2.60        4.03      1.01 o
   3   9  15        4.20        4.30      1.31 o
  -3  10  15       24.47      -29.39     36.43 o
  -2  10  15        6.50        4.73      1.61 o
  -1  10  15       10.13       14.76      1.42 o
   0  10  15        4.34        4.53      1.11 o
   1  10  15        0.41       -0.32      0.97 o
   2  10  15       12.16       13.25      1.55 o
  -2  11  15        5.96        7.65      1.35 o
  -1  11  15       16.99       11.61      1.49 o
   0  11  15       25.82       26.99      2.06 o
   1  11  15       24.65       30.19      3.22 o
  -4   0  16       12.41        3.22     47.50 o
  -2   0  16       51.10       56.79      4.53 o
   2   0  16       30.36       19.73      1.81 o
   4   0  16        4.75        9.06      1.81 o
  -5   1  16        0.71        0.60      1.00 o
  -4   1  16       53.26      -49.92     50.52 o
  -3   1  16       44.00      -20.93     43.48 o
  -2   1  16        1.03       29.59     38.85 o
  -1   1  16        2.15        0.83      0.50 o
   1   1  16        9.81        8.74      1.51 o
   2   1  16        5.06        5.75      0.77 o
   3   1  16       25.32       31.85      1.92 o
   4   1  16        1.37        0.40      1.00 o
   5   1  16       20.54       18.42      2.72 o
  -5   2  16        1.87        1.17      1.06 o
  -4   2  16        0.18       -0.46     18.28 o
  -3   2  16       11.19      -23.95     48.51 o
  -1   2  16       30.01       25.36      2.01 o
   0   2  16        0.66        0.40      0.81 o
   1   2  16        2.12        0.60      0.81 o
   2   2  16        4.75        1.21      1.01 o
   3   2  16        0.19        0.13      0.77 o
   4   2  16       18.01       19.53      2.01 o
   5   2  16        0.06        0.70      1.28 o
  -5   3  16        1.08        3.42      1.14 o
  -4   3  16       38.99      -46.70     59.78 o
  -3   3  16       71.50      -34.22     52.13 o
  -1   3  16       14.91        7.45      1.21 o
   0   3  16       10.95        7.05      1.21 o
   1   3  16       31.94       39.25      2.82 o
   2   3  16        0.49        1.61      1.21 o
   3   3  16        1.34        2.91      0.92 o
   4   3  16        0.16       -0.51      0.92 o
   5   3  16       18.13       15.31      2.42 o
  -5   4  16        2.18        0.30      1.00 o
  -4   4  16        0.15       -0.85      0.85 o
  -3   4  16       28.48       25.43      5.99 o
  -2   4  16        7.40        6.77      7.09 o
  -1   4  16        4.91        3.02      1.21 o
   0   4  16        0.05       -0.81      1.01 o
   1   4  16        2.62        3.02      1.21 o
   2   4  16        4.74        3.62      1.41 o
   3   4  16        4.91        6.82      1.06 o
   4   4  16        7.15        6.69      1.26 o
  -5   5  16        2.74        1.25      1.06 o
  -4   5  16        4.47      -12.28     32.21 o
  -3   5  16       20.26        6.92     61.29 o
  -2   5  16       23.73       22.85      3.63 o
  -1   5  16       66.33       69.45      4.63 o
   0   5  16        1.18        1.01      1.21 o
   1   5  16       14.15       15.30      1.81 o
   2   5  16        4.96        5.84      1.61 o
   3   5  16        0.35        0.96      0.85 o
   4   5  16        0.53        1.76      1.11 o
  -4   6  16        2.16       -0.60     10.16 o
  -3   6  16        0.00       -0.34     12.94 o
  -2   6  16       13.48      -25.77     38.65 o
  -1   6  16        0.39       -0.67      0.67 o
   0   6  16        3.67        4.63      1.41 o
   1   6  16       97.87      114.94      7.25 o
   2   6  16        2.45        4.70      1.01 o
   3   6  16       40.01       41.87      2.37 o
   4   6  16        1.53        2.64      1.15 o
  -4   7  16        3.30        2.61     11.15 o
  -3   7  16       54.63      -19.93     38.45 o
  -2   7  16       25.14       -8.25     38.45 o
  -1   7  16        4.07        1.79      0.82 o
   0   7  16        0.18       -0.40      0.67 o
   1   7  16        0.15       -0.20      1.41 o
   2   7  16       18.05       27.76      1.79 o
   3   7  16        4.91        3.46      1.00 o
  -3   8  16        8.04        4.29      1.06 o
  -2   8  16        0.06       -0.36      0.92 o
  -1   8  16       11.02       12.85      1.26 o
   0   8  16        7.76       13.27      1.61 o
   1   8  16        1.04        2.35      0.82 o
   2   8  16       15.44       14.90      2.42 o
   3   8  16       13.77       13.55      1.49 o
  -3   9  16        0.24       -0.79      7.65 o
  -2   9  16       14.07       15.94      1.57 o
  -1   9  16        5.26        8.43      1.20 o
   0   9  16        0.57        0.43      0.92 o
   1   9  16       13.58       13.98      1.30 o
   2   9  16        1.73        4.16      1.04 o
  -2  10  16        9.26       11.63      2.52 o
  -1  10  16        6.57        6.31      1.20 o
   0  10  16        0.29        0.32      1.06 o
   1  10  16       10.53        9.66      2.21 o
  -5   0  17        5.30       10.67      2.01 o
  -3   0  17        3.82       61.39     45.09 o
  -1   0  17        0.85        1.11      2.42 o
   1   0  17        2.82        2.21      0.81 o
   3   0  17        1.93        1.61      1.41 o
  -5   1  17        7.85        4.75      1.14 o
  -4   1  17        1.99        0.35     10.98 o
  -3   1  17       51.74       48.55     10.44 o
  -2   1  17       25.32       25.92      6.27 o
  -1   1  17        1.58        2.35      0.57 o
   0   1  17        0.99        2.01      1.01 o
   1   1  17        0.44        0.91      0.57 o
   2   1  17        6.72        4.27      0.77 o
   3   1  17       11.45       14.07      1.35 o
   4   1  17        1.64        3.12      1.14 o
  -4   2  17        7.50       61.19     58.58 o
  -3   2  17        5.37       45.29     34.42 o
  -2   2  17       12.31       15.13      6.30 o
  -1   2  17       12.41       16.51      1.61 o
   0   2  17       71.90       71.06      4.43 o
   1   2  17        5.26        6.44      1.21 o
   2   2  17        0.00        1.21      1.21 o
   3   2  17        2.73        5.03      1.61 o
   4   2  17        0.00       -1.06      1.06 o
  -4   3  17       27.93      -18.12     60.79 o
  -3   3  17        3.00       81.52     56.97 o
  -2   3  17        0.36       41.06     49.11 o
   0   3  17        1.46        1.01      1.01 o
   1   3  17       16.40       12.28      1.61 o
   2   3  17       55.33       45.89      3.42 o
   3   3  17        3.43        8.57      1.20 o
   4   3  17       92.26      103.06      6.64 o
  -4   4  17        1.29       -1.08     10.79 o
  -3   4  17       22.09       29.43      5.02 o
  -2   4  17        1.37      113.12     53.54 o
  -1   4  17        0.36        0.20      1.01 o
   0   4  17       30.90       38.25      2.82 o
   1   4  17        6.29        8.86      1.61 o
   2   4  17       18.79       11.47      1.81 o
   3   4  17        6.52        2.42      0.97 o
   4   4  17        4.10        6.06      1.71 o
  -4   5  17        0.75        1.71     14.16 o
  -3   5  17        7.38        7.79      4.74 o
  -2   5  17       20.80       27.03     20.63 o
  -1   5  17        0.59        1.41      1.21 o
   0   5  17       10.34       12.68      1.81 o
   1   5  17        0.03        1.41      1.41 o
   2   5  17        0.83        1.41      1.41 o
   3   5  17        1.03        0.50      0.88 o
  -3   6  17       10.41        9.81      4.52 o
  -2   6  17       26.30       29.52      1.91 o
  -1   6  17        8.16        7.45      1.61 o
   0   6  17        6.99       12.28      1.81 o
   1   6  17        0.70        0.00      1.41 o
   2   6  17       38.28       37.44      3.42 o
   3   6  17        5.33        6.60      1.15 o
  -3   7  17       25.25       -1.81     41.87 o
  -2   7  17        8.05        3.68      0.97 o
  -1   7  17        1.49        0.29      0.77 o
   0   7  17        7.28        4.43      1.61 o
   1   7  17        6.65        9.46      2.01 o
   2   7  17        7.15        4.99      0.88 o
  -2   8  17        4.46        2.55      1.06 o
  -1   8  17        2.71        3.80      0.97 o
   0   8  17        0.67        0.17      0.82 o
   1   8  17        0.30        1.25      0.65 o
   2   8  17        6.88        7.65      2.01 o
  -1   9  17        0.22       -1.15      2.62 o
   0   9  17        2.63        1.90      0.97 o
  -4   0  18       22.43       44.08      3.42 o
  -2   0  18        1.92       -4.03     36.43 o
   0   0  18        1.52        0.60      0.81 o
   2   0  18        7.98       11.67      1.61 o
  -4   1  18       17.49       17.89      1.49 o
  -3   1  18        7.54        9.42      7.43 o
  -2   1  18       14.26       14.66      6.91 o
  -1   1  18        8.30        9.61      1.21 o
   0   1  18        0.23       -0.60      1.01 o
   1   1  18       23.04       16.08      1.06 o
   2   1  18       13.04       15.10      1.81 o
   3   1  18       15.68       19.65      1.91 o
  -4   2  18        5.70        4.71      1.06 o
  -3   2  18       13.43       14.11      6.46 o
  -2   2  18        2.78        3.10      2.78 o
  -1   2  18        0.11       -0.81      0.81 o
   0   2  18        1.59        3.42      1.21 o
   2   2  18        8.06        6.77      1.61 o
   3   2  18        0.17        2.99      1.06 o
  -3   3  18       29.89       30.34     21.32 o
  -2   3  18        6.74        9.88      1.00 o
  -1   3  18       13.79       16.51      1.81 o
   0   3  18        1.19       -0.60      1.01 o
   1   3  18       13.47       23.55      2.21 o
   2   3  18        2.51        2.21      1.41 o
   3   3  18        8.49        6.52      1.11 o
  -3   4  18        7.64       12.68      8.64 o
  -2   4  18       14.87       11.85      1.14 o
  -1   4  18        3.56        4.43      1.21 o
   0   4  18        3.84        1.41      1.21 o
   1   4  18       10.10       18.72      2.21 o
   2   4  18       38.46       44.49      3.62 o
  -3   5  18       11.32       18.32      2.90 o
  -2   5  18        0.01       -0.26      0.77 o
  -1   5  18        2.12       -0.81      1.21 o
   0   5  18        0.00        0.60      1.21 o
   1   5  18       20.54       17.31      2.21 o
   2   5  18        1.70        0.40      1.41 o
  -2   6  18       19.59       19.99      1.49 o
  -1   6  18       12.67       11.07      1.81 o
   0   6  18        0.05        0.81      1.21 o
   1   6  18        0.71        3.62      1.61 o
  -1   7  18        0.36       -0.23      1.01 o
   0   7  18        2.79        1.81      1.41 o
  -1   0  19        9.49        9.66      1.21 o
   1   0  19       31.51       25.36      2.01 o
  -2   1  19        0.42        0.51      7.66 o
  -1   1  19        8.44       11.18      1.21 o
   0   1  19       15.84       21.94      1.81 o
   1   1  19       44.31       50.93      3.62 o
   2   1  19        5.40        0.81      1.21 o
  -2   2  19        0.76        0.29      5.10 o
  -1   2  19       15.51       20.33      2.01 o
   0   2  19        0.00        0.00      1.01 o
   1   2  19        0.02        0.81      1.21 o
  -2   3  19        0.07       -0.60      0.71 o
  -1   3  19        3.94        3.02      1.21 o
   0   3  19        0.64        0.40      1.21 o
   1   3  19       17.51       17.31      2.01 o
  -1   4  19        1.54        2.21      1.41 o
   0   4  19       37.81       45.49      3.42 o
   1   4  19        0.41        2.21      1.41 o
 
